# Supplementary material for: Integrated transcriptional analysis reveals macrophage heterogeneity and macrophage-tumor cell interactions in the progression of pancreatic ductal adenocarcinoma
Source: BMC Cancer. 2023 Mar 2;23:199. doi: 10.1186/s12885-023-10675-y (PMC9983236; doi:10.1186/s12885-023-10675-y)
Supplement: Supplementary file 1 — Supplementary Material 1 [file 12885_2023_10675_MOESM1_ESM.xlsx]

## Sheet: Tabele S1a
Supplymentary Table 1a. Significant ligand-receptor pairs between pancreatic tumor cells and macrophages (Macrophage | Tumor cell pair ).
Id_cp_interaction	Interacting_pair	Partner_a	Partner_b	Gene_a	Gene_b	Secreted	Receptor_a	Receptor_b	Annotation_strategy	Is_integrin	P-value
CPI-SS0D0252D87	AXL_IL15RA	simple:P30530	simple:Q13261	AXL	IL15RA	TRUE	TRUE	TRUE	I2D	FALSE	0
CPI-SS076D8415B	CCL3_IDE	simple:P10147	simple:P14735	CCL3	IDE	TRUE	FALSE	TRUE	IMEx,InnateDB-All,MINT	FALSE	0
CPI-SS04641FE5F	CCL3L1_DPP4	simple:P16619	simple:P27487	CCL3L1	DPP4	TRUE	FALSE	TRUE	I2D	FALSE	0
CPI-SS04641FE5F	CCL3L3_DPP4	simple:P16619	simple:P27487	CCL3L3	DPP4	TRUE	FALSE	TRUE	I2D	FALSE	0
CPI-SS0795802F6	CCL4_SLC7A1	simple:P13236	simple:P30825	CCL4	SLC7A1	TRUE	FALSE	TRUE	IMEx,IntAct	FALSE	0
CPI-SS0C84DF380	CCR1_CCL15	simple:P32246	simple:Q16663	CCR1	CCL15	TRUE	TRUE	FALSE	curated	FALSE	0
CPI-SS06B86672A	CD44_FGFR2	simple:P16070	simple:P21802	CD44	FGFR2	TRUE	TRUE	TRUE	InnateDB-All	FALSE	0.04
CPI-SS0632A027A	CD44_HBEGF	simple:P16070	simple:Q99075	CD44	HBEGF	TRUE	TRUE	TRUE	I2D,InnateDB-All	FALSE	0
CPI-SS0302E8E8F	CD74_COPA	simple:P04233	simple:P53621	CD74	COPA	TRUE	TRUE	FALSE	IMEx,IntAct	FALSE	0
CPI-SS0ABC5C1B8	CD74_MIF	simple:P04233	simple:P14174	CD74	MIF	TRUE	TRUE	FALSE	I2D,InnateDB-All	FALSE	0
CPI-SS0B01CF3AB	CSF1R_CSF1	simple:P07333	simple:P09603	CSF1R	CSF1	TRUE	TRUE	FALSE	curated	FALSE	0
CPI-SS004C23DCE	EREG_EGFR	simple:O14944	simple:P00533	EREG	EGFR	TRUE	FALSE	TRUE	curated	FALSE	0
CPI-SS07CCAD9BF	GRN_SORT1	simple:P28799	simple:Q99523	GRN	SORT1	TRUE	FALSE	TRUE	IMEx,InnateDB-All,MINT	FALSE	0
CPI-SS028784FC6	HLA-DPA1_TNFSF9	simple:HLADPA1	simple:P41273	HLA-DPA1	TNFSF9	TRUE	TRUE	FALSE	InnateDB-All	FALSE	0
CPI-SS05D23BCE8	HLA-DPB1_TNFSF13B	simple:HLADPB1	simple:Q9Y275	HLA-DPB1	TNFSF13B	TRUE	TRUE	FALSE	InnateDB-All	FALSE	0
CPI-SS0D4C221B8	ICAM1_AREG	simple:P05362	simple:P15514	ICAM1	AREG	TRUE	TRUE	FALSE	InnateDB-All	FALSE	0
CPI-SS077B160B9	IL15_IL15RA	simple:P40933	simple:Q13261	IL15	IL15RA	TRUE	FALSE	TRUE	guidetopharmacology.org	FALSE	0
CPI-SS055E061C9	LAMP1_FAM3C	simple:P11279	simple:Q92520	LAMP1	FAM3C	TRUE	TRUE	FALSE	InnateDB-All	FALSE	0
CPI-SS0703338F5	LGALS9_CD44	simple:O00182	simple:P16070	LGALS9	CD44	TRUE	FALSE	TRUE	InnateDB	FALSE	0
CPI-SS014958F32	LGALS9_CD47	simple:O00182	simple:Q08722	LGALS9	CD47	TRUE	FALSE	TRUE	InnateDB-All	FALSE	0
CPI-SS0BD9F32BA	LGALS9_DAG1	simple:O00182	simple:Q14118	LGALS9	DAG1	TRUE	FALSE	TRUE	InnateDB-All	FALSE	0
CPI-SS0419B80C4	LGALS9_LRP1	simple:O00182	simple:Q07954	LGALS9	LRP1	TRUE	FALSE	TRUE	InnateDB-All	FALSE	0
CPI-SS0BC7CD11B	LGALS9_MET	simple:O00182	simple:P08581	LGALS9	MET	TRUE	FALSE	TRUE	InnateDB-All	FALSE	0
CPI-SS048346C2B	LGALS9_MRC2	simple:O00182	simple:Q9UBG0	LGALS9	MRC2	TRUE	FALSE	TRUE	InnateDB-All	FALSE	0
CPI-SS0A9FB762A	LGALS9_PTPRK	simple:O00182	simple:Q15262	LGALS9	PTPRK	TRUE	FALSE	TRUE	InnateDB-All	FALSE	0
CPI-SS002DF6C31	LGALS9_SLC1A5	simple:O00182	simple:Q15758	LGALS9	SLC1A5	TRUE	FALSE	TRUE	I2D,InnateDB-All	FALSE	0
CPI-SS09C52F54E	LGALS9_SORL1	simple:O00182	simple:Q92673	LGALS9	SORL1	TRUE	FALSE	TRUE	InnateDB-All	FALSE	0
CPI-SS0DE0A486F	NRP1_VEGFA	simple:O14786	simple:P15692	NRP1	VEGFA	TRUE	TRUE	FALSE	curated	FALSE	0
CPI-SS033E6DE7E	NRP1_VEGFB	simple:O14786	simple:P49765	NRP1	VEGFB	TRUE	TRUE	FALSE	curated	FALSE	0
CPI-SS0241A1F57	NRP2_SEMA3C	simple:O60462	simple:Q99985	NRP2	SEMA3C	TRUE	TRUE	FALSE	curated	FALSE	0
CPI-SS0E00478B4	NRP2_VEGFA	simple:O60462	simple:P15692	NRP2	VEGFA	TRUE	TRUE	FALSE	curated	FALSE	0
CPI-SS02AB0C3E0	SPP1_CD44	simple:P10451	simple:P16070	SPP1	CD44	TRUE	FALSE	TRUE	I2D,IMEx,InnateDB-All,IntAct	FALSE	0
CPI-SS0C1BD22BC	SPP1_PTGER4	simple:P10451	simple:P35408	SPP1	PTGER4	TRUE	FALSE	TRUE	IMEx,MINT	FALSE	0
CPI-SS085EE60B1	TGFB1_TGFBR3	simple:P01137	simple:Q03167	TGFB1	TGFBR3	TRUE	FALSE	TRUE	curated	FALSE	0
CPI-SS034B442CE	TNF_CELSR2	simple:P01375	simple:Q9HCU4	TNF	CELSR2	TRUE	FALSE	TRUE	InnateDB-All	FALSE	0
CPI-SS0F8EFEECF	TNF_DAG1	simple:P01375	simple:Q14118	TNF	DAG1	TRUE	FALSE	TRUE	InnateDB-All	FALSE	0
CPI-SS08B7D54A3	TNF_FAS	simple:P01375	simple:P25445	TNF	FAS	TRUE	FALSE	TRUE	InnateDB-All	FALSE	0
CPI-SS0FBC9234C	TNF_PTPRS	simple:P01375	simple:Q13332	TNF	PTPRS	TRUE	FALSE	TRUE	InnateDB-All	FALSE	0
CPI-SS048A2311A	TNF_RIPK1	simple:P01375	simple:Q13546	TNF	RIPK1	TRUE	FALSE	TRUE	I2D,IMEx,InnateDB,InnateDB-All,IntAct,MINT	FALSE	0
CPI-SS0B81F1BF5	TNF_SEMA4C	simple:P01375	simple:Q9C0C4	TNF	SEMA4C	TRUE	FALSE	TRUE	InnateDB-All	FALSE	0
CPI-SS04B4619D0	TNF_TNFRSF1A	simple:P01375	simple:P19438	TNF	TNFRSF1A	TRUE	FALSE	TRUE	curated	FALSE	0
CPI-SS0898D7F7F	TNFRSF10B_TNFSF10	simple:O14763	simple:P50591	TNFRSF10B	TNFSF10	TRUE	TRUE	FALSE	curated	FALSE	0
CPI-SS0C4E86714	TNFRSF1B_GRN	simple:P20333	simple:P28799	TNFRSF1B	GRN	TRUE	TRUE	FALSE	IMEx,InnateDB-All,MINT	FALSE	0.04
CPI-SS02EF3E1BA	TNFSF12_TNFRSF12A	simple:O43508	simple:Q9NP84	TNFSF12	TNFRSF12A	TRUE	FALSE	TRUE	curated	FALSE	0
CPI-SS079DDF890	TNFSF12_TNFRSF25	simple:O43508	simple:Q93038	TNFSF12	TNFRSF25	TRUE	FALSE	TRUE	I2D	FALSE	0
CPI-SS0E32BEF02	WNT5A_FZD5	simple:P41221	simple:Q13467	WNT5A	FZD5	TRUE	FALSE	TRUE	curated	FALSE	0
CPI-SS0CB863B46	WNT5A_PTPRK	simple:P41221	simple:Q15262	WNT5A	PTPRK	TRUE	FALSE	TRUE	InnateDB-All	FALSE	0

## Sheet: Table S1b
Supplymentary Table 1b. Significant ligand-receptor pairs between pancreatic tumor cells and macrophages (Tumor cell | Macrophage pair ).
Id_cp_interaction	Interacting_pair	Partner_a	Partner_b	Gene_a	Gene_b	Secreted	Receptor_a	Receptor_b	Annotation_strategy	Is_integrin	P-value
CPI-SS0F739D3DB	ANXA1_FPR1	simple:P04083	simple:P21462	ANXA1	FPR1	TRUE	FALSE	TRUE	guidetopharmacology.org	FALSE	0
CPI-SS030BB46BB	ANXA1_FPR2	simple:P04083	simple:P25090	ANXA1	FPR2	TRUE	FALSE	TRUE	curated	FALSE	0
CPI-SS06CCF5A54	ANXA1_FPR3	simple:P04083	simple:P25089	ANXA1	FPR3	TRUE	FALSE	TRUE	guidetopharmacology.org	FALSE	0
CPI-SS08DA48A5A	CCL3_CCR1	simple:P10147	simple:P32246	CCL3	CCR1	TRUE	FALSE	TRUE	curated	FALSE	0.02
CPI-SS0A021DB6E	CCL5_CCR1	simple:P13501	simple:P32246	CCL5	CCR1	TRUE	FALSE	TRUE	curated	FALSE	0
CPI-SS0F00D756A	CD40_TNFSF13B	simple:P25942	simple:Q9Y275	CD40	TNFSF13B	TRUE	TRUE	FALSE	I2D,InnateDB	FALSE	0
CPI-SS0632A027A	CD44_HBEGF	simple:P16070	simple:Q99075	CD44	HBEGF	TRUE	TRUE	TRUE	I2D,InnateDB-All	FALSE	0
CPI-SS01560CA22	CD99_PILRA	simple:P14209	simple:Q9UKJ1	CD99	PILRA	TRUE	FALSE	TRUE	curated	FALSE	0
CPI-SS065F7DA2A	COPA_P2RY6	simple:P53621	simple:Q15077	COPA	P2RY6	TRUE	FALSE	TRUE	IMEx,IntAct	FALSE	0
CPI-SS04F3A1E5C	COPA_SORT1	simple:P53621	simple:Q99523	COPA	SORT1	TRUE	FALSE	TRUE	IMEx,InnateDB-All,IntAct,MatrixDB	FALSE	0
CPI-SS068C129D6	CSF1_SIRPA	simple:P09603	simple:P78324	CSF1	SIRPA	TRUE	FALSE	TRUE	I2D	FALSE	0
CPI-SS08C995EB4	CXCL17_GPR35	simple:Q6UXB2	simple:Q9HC97	CXCL17	GPR35	TRUE	FALSE	TRUE	guidetopharmacology.org	FALSE	0
CPI-SS08CA619FE	EGFR_GRN	simple:P00533	simple:P28799	EGFR	GRN	TRUE	TRUE	FALSE	InnateDB-All	FALSE	0
CPI-SS0C10824C7	EGFR_HBEGF	simple:P00533	simple:Q99075	EGFR	HBEGF	TRUE	TRUE	TRUE	curated	FALSE	0
CPI-SS0055264F3	EGFR_TGFB1	simple:P00533	simple:P01137	EGFR	TGFB1	TRUE	TRUE	FALSE	IMEx,InnateDB-All,MINT	FALSE	0
CPI-SS03DA2A820	FGF2_CD44	simple:P09038	simple:P16070	FGF2	CD44	TRUE	FALSE	TRUE	I2D,InnateDB-All	FALSE	0
CPI-SS00D9A0644	FGFR2_CD83	simple:P21802	simple:Q01151	FGFR2	CD83	TRUE	TRUE	TRUE	InnateDB-All	FALSE	0
CPI-SS082AD7B6A	FZD6_WNT5A	simple:O60353	simple:P41221	FZD6	WNT5A	TRUE	TRUE	FALSE	curated	FALSE	0
CPI-SS034D36D2F	HLA-C_FAM3C	simple:HLAC	simple:Q92520	HLA-C	FAM3C	TRUE	TRUE	FALSE	InnateDB-All	FALSE	0
CPI-SS00150FB64	HLA-F_LILRB1	simple:P30511	simple:Q8NHL6	HLA-F	LILRB1	TRUE	FALSE	TRUE	curated	FALSE	0
CPI-SS05CE87F88	HLA-G_LILRB1	simple:P17693	simple:Q8NHL6	HLA-G	LILRB1	TRUE	TRUE	TRUE	curated	FALSE	0
CPI-SS0703338F5	LGALS9_CD44	simple:O00182	simple:P16070	LGALS9	CD44	TRUE	FALSE	TRUE	InnateDB	FALSE	0
CPI-SS08877A081	LGALS9_COLEC12	simple:O00182	simple:Q5KU26	LGALS9	COLEC12	TRUE	FALSE	TRUE	InnateDB-All	FALSE	0
CPI-SS0E23CEB91	LGALS9_HAVCR2	simple:O00182	simple:Q8TDQ0	LGALS9	HAVCR2	TRUE	FALSE	TRUE	curated	FALSE	0
CPI-SS0419B80C4	LGALS9_LRP1	simple:O00182	simple:Q07954	LGALS9	LRP1	TRUE	FALSE	TRUE	InnateDB-All	FALSE	0
CPI-SS048346C2B	LGALS9_MRC2	simple:O00182	simple:Q9UBG0	LGALS9	MRC2	TRUE	FALSE	TRUE	InnateDB-All	FALSE	0
CPI-SS09C52F54E	LGALS9_SORL1	simple:O00182	simple:Q92673	LGALS9	SORL1	TRUE	FALSE	TRUE	InnateDB-All	FALSE	0
CPI-SS006C6537E	MDK_LRP1	simple:P21741	simple:Q07954	MDK	LRP1	TRUE	FALSE	TRUE	I2D,InnateDB-All	FALSE	0
CPI-SS083CBFACD	MDK_SORL1	simple:P21741	simple:Q92673	MDK	SORL1	TRUE	FALSE	TRUE	InnateDB-All	FALSE	0
CPI-SS02ACCF1F7	MIF_TNFRSF14	simple:P14174	simple:Q92956	MIF	TNFRSF14	TRUE	FALSE	TRUE	I2D,IntAct	FALSE	0
CPI-SS09A3FA737	NAMPT_P2RY6	simple:P43490	simple:Q15077	NAMPT	P2RY6	TRUE	FALSE	TRUE	IMEx,IntAct	FALSE	0
CPI-SS02928C71A	PDGFB_LRP1	simple:P01127	simple:Q07954	PDGFB	LRP1	TRUE	FALSE	TRUE	I2D,InnateDB-All	FALSE	0
CPI-SS0F3D40856	PGRMC2_CCL4L2	simple:O15173	simple:Q8NHW4	PGRMC2	CCL4L2	TRUE	TRUE	FALSE	IMEx,IntAct	FALSE	0
CPI-SS0CCCF7C69	PLXNB1_SEMA4D	simple:O43157	simple:Q92854	PLXNB1	SEMA4D	TRUE	TRUE	TRUE	curated	FALSE	0
CPI-SS05F45873A	SAA1_FPR2	simple:P0DJI8	simple:P25090	SAA1	FPR2	TRUE	FALSE	TRUE	guidetopharmacology.org	FALSE	0
CPI-SS03133B4F2	TFRC_TNFSF13B	simple:P02786	simple:Q9Y275	TFRC	TNFSF13B	TRUE	TRUE	FALSE	IMEx,IntAct	FALSE	0
CPI-SS0DA033F03	TNFRSF1A_GRN	simple:P19438	simple:P28799	TNFRSF1A	GRN	TRUE	TRUE	FALSE	IMEx,InnateDB-All,MINT	FALSE	0
CPI-SS0C4E86714	TNFRSF1B_GRN	simple:P20333	simple:P28799	TNFRSF1B	GRN	TRUE	TRUE	FALSE	IMEx,InnateDB-All,MINT	FALSE	0
CPI-SS0B9B3870A	VEGFA_FLT1	simple:P15692	simple:P17948	VEGFA	FLT1	TRUE	FALSE	TRUE	curated	FALSE	0
CPI-CS05426BFFA	IL1 receptor_IL1B	complex:IL1 receptor	simple:P01584		IL1B	TRUE	TRUE	FALSE	curated	FALSE	0
CPI-CS008C9D6E5	IL1 receptor inhibitor_IL1B	complex:IL1 receptor inhibitor	simple:P01584		IL1B	TRUE	TRUE	FALSE	curated	FALSE	0
CPI-CS0DEBE7B69	IL1 receptor_IL1RN	complex:IL1 receptor	simple:P18510		IL1RN	TRUE	TRUE	FALSE	curated	FALSE	0
CPI-CS085E95BC1	IL1 receptor inhibitor_IL1RN	complex:IL1 receptor inhibitor	simple:P18510		IL1RN	TRUE	TRUE	FALSE	curated	FALSE	0
CPI-CS0E661878B	LIFR_OSM	complex:LIFR	simple:P13725		OSM	TRUE	TRUE	FALSE	curated	FALSE	0
CPI-CS06D50EBF8	OSMR_OSM	complex:OSMR	simple:P13725		OSM	TRUE	TRUE	FALSE	curated	FALSE	0

## Sheet: Table S2
Supplymentary Table 2. The sequences of the primer sets for GRN, LGALS9, HBEGF, and GAPDH.
Gene		Sequences
GRN	Forward	5'- ATCTTTACCGTCTCAGGGACTT -3'
	Reverse	5'‑ CCATCGACCATAACACAGCAC -3'
LGALS9	Forward	5'‑ TCTGGGACTATTCAAGGAGGTC -3'
	Reverse	5'- CCATCTTCAAACCGAGGGTTG -3'
HBEGF	Forward	5'- ATCGTGGGGCTTCTCATGTTT -3'
	Reverse	5'‑ TTAGTCATGCCCAACTTCACTTT ‑3'
GAPDH	Forward	5'‑ GGAGCGAGATCCCTCCAAAAT ‑3'
	Reverse	5'‑ GGCTGTTGTCATACTTCTCATGG ‑3'

## Sheet: Table S3
Supplymentary Table 3. Cell markers of each cluster in PDACs.
Cluster	P-vauel	avg logFC	pct.1	pct.2	P-value ajust	Markergene
Tumor ductal cell	0	2.8353	0.797	0.264	0	TFF1
Tumor ductal cell	0	2.54288	0.973	0.425	0	FXYD3
Tumor ductal cell	0	2.39725	0.75	0.148	0	TFF2
Tumor ductal cell	0	2.335	0.739	0.205	0	TFF3
Tumor ductal cell	0	2.20366	0.973	0.258	0	C19orf33
Tumor ductal cell	0	2.08748	0.398	0.058	0	REG4
Tumor ductal cell	0	2.02575	0.884	0.265	0	AGR2
Tumor ductal cell	0	1.97008	0.81	0.398	0	LCN2
Tumor ductal cell	0	1.94002	0.859	0.238	0	LGALS4
Tumor ductal cell	0	1.87851	0.751	0.143	0	CEACAM6
Tumor ductal cell	0	1.81957	0.863	0.145	0	S100P
Tumor ductal cell	0	1.73841	0.464	0.079	0	PHGR1
Tumor ductal cell	0	1.72216	1	0.994	0	S100A6
Tumor ductal cell	0	1.71269	0.988	0.562	0	KRT19
Tumor ductal cell	0	1.66187	0.868	0.309	0	TSPAN8
Tumor ductal cell	0	1.52965	0.632	0.071	0	CLDN18
Tumor ductal cell	0	1.52643	0.981	0.49	0	SPINT2
Tumor ductal cell	0	1.51128	0.902	0.312	0	MUC1
Tumor ductal cell	0	1.5109	0.768	0.135	0	CTSE
Tumor ductal cell	0	1.48145	0.758	0.266	0	WFDC2
Tumor ductal cell	0	1.45579	0.765	0.298	0	C15orf48
Tumor ductal cell	0	1.4475	0.889	0.319	0	SLPI
Tumor ductal cell	0	1.39769	0.927	0.613	0	CYSTM1
Tumor ductal cell	0	1.39063	0.927	0.408	0	ELF3
Tumor ductal cell	0	1.3851	0.825	0.186	0	LSR
Tumor ductal cell	0	1.37428	0.985	0.535	0	KRT8
Tumor ductal cell	0	1.37128	0.893	0.271	0	CLDN4
Tumor ductal cell	0	1.34304	0.766	0.158	0	S100A14
Tumor ductal cell	0	1.33291	0.721	0.202	0	GPX2
Tumor ductal cell	0	1.31871	0.294	0.046	0	PGC
Tumor ductal cell	0	1.31236	0.948	0.297	0	EPCAM
Tumor ductal cell	0	1.26402	0.943	0.254	0	SMIM22
Tumor ductal cell	0	1.25018	0.964	0.469	0	KRT18
Tumor ductal cell	0	1.21005	0.426	0.094	0	PI3
Tumor ductal cell	0	1.20484	0.723	0.079	0	AGR3
Tumor ductal cell	0	1.20285	0.398	0.027	0	CEACAM5
Tumor ductal cell	0	1.20284	0.803	0.126	0	TSPAN1
Tumor ductal cell	0	1.14072	0.619	0.206	0	PIGR
Tumor ductal cell	0	1.12699	0.973	0.726	0	LGALS3
Tumor ductal cell	0	1.12227	0.839	0.153	0	MAL2
Tumor ductal cell	0	1.11975	0.827	0.301	0	TACSTD2
Tumor ductal cell	0	1.109	0.776	0.14	0	GPRC5A
Tumor ductal cell	0	1.08489	0.987	0.806	0	IFI27
Tumor ductal cell	0	1.08023	0.358	0.045	0	DPCR1
Tumor ductal cell	0	1.07457	0.366	0.03	0	CXCL5
Tumor ductal cell	0	1.07096	0.901	0.409	0	OCIAD2
Tumor ductal cell	0	1.06935	0.905	0.593	0	LYZ
Tumor ductal cell	0	1.05039	0.883	0.714	0	SPINK1
Tumor ductal cell	0	1.03636	0.784	0.204	0	NQO1
Tumor ductal cell	0	1.02845	0.5	0.137	0	TM4SF4
Tumor ductal cell	0	1.01481	0.89	0.326	0	ATP1B1
Tumor ductal cell	0	1.01049	0.622	0.05	0	LINC01133
Tumor ductal cell	0	0.988091	0.85	0.296	0	KRT7
Tumor ductal cell	0	0.987079	0.705	0.146	0	CYP3A5
Tumor ductal cell	0	0.981473	0.761	0.109	0	TMC5
Tumor ductal cell	0	0.978585	0.336	0.093	0	CCL20
Tumor ductal cell	0	0.951147	0.706	0.102	0	SFN
Tumor ductal cell	0	0.933117	0.661	0.1	0	MSLN
Tumor ductal cell	0	0.924585	0.893	0.334	0	PERP
Tumor ductal cell	0	0.919451	0.725	0.165	0	RAB11FIP1
Tumor ductal cell	0	0.91763	0.758	0.114	0	KLF5
Tumor ductal cell	0	0.900313	0.777	0.18	0	CLDN7
Tumor ductal cell	0	0.897766	0.715	0.183	0	LMO7
Tumor ductal cell	0	0.896513	0.51	0.058	0	MUC13
Tumor ductal cell	0	0.885719	0.701	0.08	0	LIPH
Tumor ductal cell	0	0.872772	0.855	0.412	0	TSPAN3
Tumor ductal cell	0	0.86681	0.993	0.942	0	S100A10
Tumor ductal cell	0	0.860667	0.347	0.039	0	RP11-462G2.1
Tumor ductal cell	0	0.853069	0.751	0.226	0	PDZK1IP1
Tumor ductal cell	0	0.846226	0.502	0.056	0	ANXA10
Tumor ductal cell	0	0.842625	0.576	0.147	0	PLAC8
Tumor ductal cell	0	0.840862	0.991	0.909	0	PPDPF
Tumor ductal cell	0	0.837558	0.824	0.379	0	C12orf75
Tumor ductal cell	0	0.830235	0.86	0.415	0	HN1
Tumor ductal cell	0	0.820461	0.57	0.067	0	VSIG2
Tumor ductal cell	0	0.817537	0.988	0.874	0	CSTB
Tumor ductal cell	0	0.815908	0.992	0.961	0	COX6B1
Tumor ductal cell	0	0.812693	0.986	0.899	0	TXN
Tumor ductal cell	0	0.806639	0.998	0.985	0	S100A11
Tumor ductal cell	0	0.802742	0.613	0.241	0	HIST1H1C
Tumor ductal cell	0	0.802092	0.261	0.049	0	LY6D
Tumor ductal cell	0	0.802087	0.379	0.048	0	MUC5AC
Tumor ductal cell	0	0.798568	0.644	0.173	0	STARD10
Tumor ductal cell	0	0.796631	0.327	0.1	0	PSCA
Tumor ductal cell	0	0.789223	0.554	0.061	0	GCNT3
Tumor ductal cell	0	0.784657	0.805	0.513	0	CLTB
Tumor ductal cell	0	0.782802	0.373	0.057	0	MIA
Tumor ductal cell	0	0.776386	0.642	0.079	0	CAPN8
Tumor ductal cell	0	0.770709	0.736	0.166	0	SERINC2
Tumor ductal cell	0	0.761605	0.724	0.241	0	ABHD2
Tumor ductal cell	0	0.755036	0.638	0.126	0	LAMB3
Tumor ductal cell	0	0.750956	0.698	0.132	0	CDH1
Tumor ductal cell	0	0.748976	0.691	0.192	0	JUP
Tumor ductal cell	0	0.739659	0.836	0.391	0	EZR
Tumor ductal cell	0	0.737322	0.64	0.109	0	SDCBP2
Tumor ductal cell	0	0.733279	0.309	0.092	0	KRT17
Tumor ductal cell	0	0.728096	0.762	0.278	0	PHLDA2
Tumor ductal cell	0	0.721884	0.625	0.064	0	KCNK1
Tumor ductal cell	0	0.721468	0.271	0.063	0	CXCL17
Tumor ductal cell	0	0.720814	0.636	0.162	0	MGST1
Tumor ductal cell	0	0.7124	0.477	0.061	0	ZG16B
Tumor ductal cell	0	0.711827	0.716	0.22	0	SDC4
Tumor ductal cell	0	0.707247	0.499	0.096	0	LAMC2
Tumor ductal cell	0	0.706148	0.771	0.339	0	PLA2G16
Tumor ductal cell	0	0.704764	0.66	0.12	0	ERBB3
Tumor ductal cell	0	0.702383	0.861	0.674	0	FXYD5
Tumor ductal cell	0	0.701781	0.774	0.249	0	CAMK2N1
Tumor ductal cell	0	0.701417	0.819	0.523	0	MDK
Tumor ductal cell	0	0.696975	0.986	0.943	0	HSPB1
Tumor ductal cell	0	0.696817	0.696	0.131	0	RAB25
Tumor ductal cell	0	0.689633	0.85	0.485	0	MARCKSL1
Tumor ductal cell	0	0.683831	0.99	0.987	0	NEAT1
Tumor ductal cell	0	0.683086	1	1	0	RPS16
Tumor ductal cell	0	0.683017	0.451	0.042	0	SULT1C2
Tumor ductal cell	0	0.67763	0.996	0.929	0	ANXA2
Tumor ductal cell	0	0.673837	0.806	0.502	0	ACTN4
Tumor ductal cell	0	0.672818	0.613	0.21	0	SLC40A1
Tumor ductal cell	0	0.672247	0.677	0.218	0	GOLM1
Tumor ductal cell	0	0.671887	0.811	0.415	0	S100A16
Tumor ductal cell	0	0.669773	0.633	0.317	0	LMO4
Tumor ductal cell	0	0.662145	0.652	0.103	0	SLC44A4
Tumor ductal cell	0	0.65915	0.666	0.355	0	CD55
Tumor ductal cell	0	0.656872	0.904	0.77	0	LY6E
Tumor ductal cell	0	0.656581	0.659	0.263	0	TSTA3
Tumor ductal cell	0	0.651539	0.746	0.303	0	TMBIM1
Tumor ductal cell	0	0.648309	0.991	0.943	0	GSTP1
Tumor ductal cell	0	0.646165	0.852	0.58	0	ARL6IP1
Tumor ductal cell	0	0.643154	0.569	0.08	0	IFT172
Tumor ductal cell	0	0.636418	0.555	0.118	0	LPCAT4
Tumor ductal cell	0	0.630575	0.603	0.122	0	PRR15L
Tumor ductal cell	0	0.626666	0.729	0.51	0	MMP7
Tumor ductal cell	0	0.624812	0.602	0.094	0	MYH14
Tumor ductal cell	0	0.624617	0.575	0.258	0	BIRC3
Tumor ductal cell	0	0.624422	0.587	0.251	0	DEFB1
Tumor ductal cell	0	0.617516	0.817	0.688	0	IFI6
Tumor ductal cell	0	0.616778	0.472	0.033	0	PDE4C
Tumor ductal cell	0	0.616687	0.257	0.051	0	KRT23
Tumor ductal cell	0	0.616078	0.945	0.672	0	TM4SF1
Tumor ductal cell	0	0.614364	0.585	0.087	0	MLPH
Tumor ductal cell	0	0.610244	0.465	0.074	0	C19orf77
Tumor ductal cell	0	0.609251	0.652	0.258	0	HMGA1
Tumor ductal cell	0	0.608961	0.623	0.111	0	LAD1
Tumor ductal cell	0	0.607034	0.519	0.125	0	SFTA2
Tumor ductal cell	0	0.60466	0.561	0.057	0	TMPRSS4
Tumor ductal cell	0	0.600225	0.315	0.042	0	MACROD2
Tumor ductal cell	0	0.599213	0.523	0.115	0	LDLR
Tumor ductal cell	0	0.59819	0.614	0.256	0	TESC
Tumor ductal cell	0	0.592808	0.914	0.748	0	HSPE1
Tumor ductal cell	0	0.59058	0.639	0.177	0	DSG2
Tumor ductal cell	0	0.590202	0.595	0.107	0	BIK
Tumor ductal cell	0	0.588272	0.347	0.114	0	DUOX2
Tumor ductal cell	0	0.587028	0.699	0.202	0	SPINT1
Tumor ductal cell	0	0.586842	0.496	0.049	0	AMN
Tumor ductal cell	0	0.580454	0.278	0.066	0	MMP1
Tumor ductal cell	0	0.576787	0.614	0.182	0	ITGB4
Tumor ductal cell	0	0.572052	0.625	0.268	0	HIST1H2BK
Tumor ductal cell	0	0.567444	0.362	0.039	0	KLK10
Tumor ductal cell	0	0.564566	0.943	0.792	0	TSPO
Tumor ductal cell	0	0.562109	0.583	0.132	0	ANXA3
Tumor ductal cell	0	0.562103	0.925	0.573	0	ANXA4
Tumor ductal cell	0	0.560384	0.48	0.15	0	DMKN
Tumor ductal cell	0	0.559266	0.631	0.224	0	BACE2
Tumor ductal cell	0	0.554662	0.46	0.075	0	LAMA3
Tumor ductal cell	0	0.554442	0.418	0.03	0	PLA2G10
Tumor ductal cell	0	0.548955	0.334	0.066	0	GDF15
Tumor ductal cell	0	0.548477	0.552	0.18	0	MALL
Tumor ductal cell	0	0.547985	0.621	0.233	0	FHL2
Tumor ductal cell	0	0.544798	0.521	0.088	0	OCLN
Tumor ductal cell	0	0.542622	0.295	0.016	0	AKR1B10
Tumor ductal cell	0	0.541182	0.574	0.26	0	FDFT1
Tumor ductal cell	0	0.540593	0.471	0.22	0	SUPT5H
Tumor ductal cell	0	0.540086	0.489	0.078	0	ONECUT2
Tumor ductal cell	0	0.53985	0.371	0.154	0	ANKRD36C
Tumor ductal cell	0	0.538342	0.577	0.09	0	PKP3
Tumor ductal cell	0	0.533323	0.385	0.049	0	KLK11
Tumor ductal cell	0	0.532374	0.644	0.395	0	PSENEN
Tumor ductal cell	0	0.530177	0.593	0.165	0	ST14
Tumor ductal cell	0	0.52693	0.661	0.261	0	MGLL
Tumor ductal cell	0	0.525854	0.691	0.266	0	TOB1
Tumor ductal cell	0	0.52329	0.365	0.033	0	COL17A1
Tumor ductal cell	0	0.52147	0.889	0.799	0	ZFAS1
Tumor ductal cell	0	0.521099	0.589	0.358	0	SOX4
Tumor ductal cell	0	0.51807	0.375	0.036	0	TRIM29
Tumor ductal cell	0	0.513974	0.452	0.127	0	CREB3L1
Tumor ductal cell	0	0.513227	0.524	0.084	0	SHROOM3
Tumor ductal cell	0	0.512916	0.808	0.569	0	SQSTM1
Tumor ductal cell	0	0.512865	0.427	0.044	0	TRIM54
Tumor ductal cell	0	0.51191	0.408	0.052	0	AKR7A3
Tumor ductal cell	0	0.511798	0.954	0.857	0	TAGLN2
Tumor ductal cell	0	0.511505	0.62	0.354	0	H1F0
Tumor ductal cell	0	0.511287	0.56	0.155	0	TMEM54
Tumor ductal cell	0	0.508686	0.517	0.062	0	C1orf106
Tumor ductal cell	0	0.506483	0.744	0.297	0	TSTD1
Tumor ductal cell	0	0.50578	0.622	0.209	0	ABCC3
Tumor ductal cell	0	0.503721	0.506	0.065	0	PLS1
Tumor ductal cell	0	0.503119	0.531	0.159	0	AKR1C3
Tumor ductal cell	0	0.50147	0.841	0.466	0	SPATS2L
Tumor ductal cell	0	0.500465	0.558	0.116	0	PRSS8
Tumor ductal cell	0	0.500036	0.483	0.042	0	EPS8L3
Tumor ductal cell	3.82e-261	0.735722	0.344	0.196	8.54e-257	MT1G
Tumor ductal cell	9.7e-135	0.91763	0.415	0.311	2.17e-130	OLFM4
Tumor ductal cell	2.01e-07	0.578052	0.825	0.838	0.00450604	ZFP36
Fibroblast	0	3.36575	0.992	0.346	0	LUM
Fibroblast	0	3.3054	0.924	0.206	0	SFRP2
Fibroblast	0	3.15393	0.981	0.423	0	COL1A1
Fibroblast	0	2.99954	0.991	0.426	0	COL1A2
Fibroblast	0	2.96566	0.993	0.304	0	DCN
Fibroblast	0	2.84808	0.983	0.443	0	COL3A1
Fibroblast	0	2.77256	0.839	0.204	0	APOD
Fibroblast	0	2.39289	0.906	0.149	0	CTHRC1
Fibroblast	0	2.29967	0.713	0.074	0	SFRP4
Fibroblast	0	2.21348	0.878	0.308	0	CTGF
Fibroblast	0	2.16553	0.945	0.347	0	FN1
Fibroblast	0	2.14655	0.897	0.137	0	FBLN1
Fibroblast	0	2.10248	0.957	0.162	0	COL6A3
Fibroblast	0	2.09683	0.627	0.128	0	MMP11
Fibroblast	0	2.06662	0.893	0.121	0	CCDC80
Fibroblast	0	2.05846	0.515	0.077	0	CXCL14
Fibroblast	0	1.99961	0.811	0.258	0	CYR61
Fibroblast	0	1.86362	0.921	0.249	0	SERPINF1
Fibroblast	0	1.85473	0.948	0.685	0	MGP
Fibroblast	0	1.84851	0.579	0.113	0	PTGDS
Fibroblast	0	1.80121	0.934	0.193	0	AEBP1
Fibroblast	0	1.7908	0.959	0.314	0	RARRES2
Fibroblast	0	1.78671	0.806	0.214	0	IGFBP5
Fibroblast	0	1.75167	0.702	0.039	0	COL10A1
Fibroblast	0	1.72971	0.965	0.284	0	C1S
Fibroblast	0	1.72487	0.671	0.11	0	POSTN
Fibroblast	0	1.70294	0.989	0.604	0	SPARC
Fibroblast	0	1.69243	0.925	0.205	0	MMP2
Fibroblast	0	1.6573	0.951	0.29	0	C1R
Fibroblast	0	1.64768	0.977	0.26	0	BGN
Fibroblast	0	1.62361	0.885	0.159	0	VCAN
Fibroblast	0	1.61442	0.27	0.05	0	CST1
Fibroblast	0	1.61175	0.48	0.12	0	C7
Fibroblast	0	1.60321	0.87	0.089	0	CTSK
Fibroblast	0	1.58549	0.809	0.073	0	THBS2
Fibroblast	0	1.57775	0.842	0.148	0	COL5A2
Fibroblast	0	1.53743	0.964	0.293	0	COL6A2
Fibroblast	0	1.53619	0.665	0.198	0	IGFBP3
Fibroblast	0	1.5	0.776	0.129	0	ASPN
Fibroblast	0	1.43003	0.997	0.952	0	TIMP1
Fibroblast	0	1.40833	0.999	0.797	0	LGALS1
Fibroblast	0	1.37007	0.709	0.051	0	INHBA
Fibroblast	0	1.35144	0.513	0.035	0	COL11A1
Fibroblast	0	1.3185	0.718	0.086	0	MFAP4
Fibroblast	0	1.31331	0.457	0.05	0	COMP
Fibroblast	0	1.31293	0.9	0.272	0	COL6A1
Fibroblast	0	1.31097	0.904	0.353	0	NBL1
Fibroblast	0	1.30065	0.715	0.32	0	C3
Fibroblast	0	1.30027	0.885	0.194	0	PCOLCE
Fibroblast	0	1.29986	0.771	0.102	0	COL5A1
Fibroblast	0	1.29823	0.779	0.063	0	ISLR
Fibroblast	0	1.23176	0.502	0.032	0	MFAP5
Fibroblast	0	1.22187	0.86	0.169	0	THY1
Fibroblast	0	1.22069	0.69	0.031	0	COL8A1
Fibroblast	0	1.2096	0.42	0.048	0	C1QTNF3
Fibroblast	0	1.19721	0.826	0.22	0	HTRA1
Fibroblast	0	1.19265	0.63	0.091	0	COL12A1
Fibroblast	0	1.1829	0.864	0.359	0	TIMP3
Fibroblast	0	1.16647	0.992	0.489	0	CALD1
Fibroblast	0	1.14586	0.867	0.244	0	FSTL1
Fibroblast	0	1.12838	0.818	0.096	0	MXRA8
Fibroblast	0	1.12731	0.777	0.133	0	SPON2
Fibroblast	0	1.10356	0.95	0.482	0	NNMT
Fibroblast	0	1.09904	0.607	0.071	0	EFEMP1
Fibroblast	0	1.08407	0.806	0.199	0	PALLD
Fibroblast	0	1.0593	0.796	0.34	0	MMP14
Fibroblast	0	1.05091	0.606	0.068	0	PRELP
Fibroblast	0	1.04655	0.943	0.433	0	TAGLN
Fibroblast	0	1.044	0.643	0.07	0	SULF1
Fibroblast	0	1.0417	0.877	0.323	0	SERPINH1
Fibroblast	0	1.04029	0.822	0.138	0	CLEC11A
Fibroblast	0	1.03442	0.402	0.028	0	MATN3
Fibroblast	0	1.0334	0.507	0.093	0	RARRES1
Fibroblast	0	1.02773	0.765	0.08	0	MEG3
Fibroblast	0	1.02723	0.507	0.054	0	CYP1B1
Fibroblast	0	1.00246	0.732	0.11	0	FBN1
Fibroblast	0	1.00174	0.613	0.174	0	HOPX
Fibroblast	0	0.988896	0.687	0.201	0	THBS1
Fibroblast	0	0.973818	0.653	0.196	0	IGFBP6
Fibroblast	0	0.960438	0.543	0.174	0	SERPINE1
Fibroblast	0	0.946565	0.447	0.057	0	GJB2
Fibroblast	0	0.945868	0.941	0.383	0	TPM2
Fibroblast	0	0.933811	0.742	0.073	0	EMILIN1
Fibroblast	0	0.933068	0.878	0.405	0	ACTA2
Fibroblast	0	0.930543	0.543	0.042	0	HTRA3
Fibroblast	0	0.928158	0.999	0.863	0	IGFBP7
Fibroblast	0	0.927759	0.363	0.151	0	CFD
Fibroblast	0	0.900899	0.677	0.084	0	ANTXR1
Fibroblast	0	0.890778	0.339	0.093	0	RGS16
Fibroblast	0	0.888946	0.576	0.098	0	GEM
Fibroblast	0	0.888927	0.639	0.07	0	MFAP2
Fibroblast	0	0.885436	0.32	0.02	0	IGF1
Fibroblast	0	0.881804	0.674	0.052	0	CDH11
Fibroblast	0	0.881175	0.824	0.386	0	PPIC
Fibroblast	0	0.876398	0.427	0.072	0	SERPINE2
Fibroblast	0	0.870514	0.616	0.058	0	LOXL1
Fibroblast	0	0.86903	0.884	0.4	0	TIMP2
Fibroblast	0	0.867493	0.949	0.681	0	CD99
Fibroblast	0	0.850094	0.809	0.216	0	PMP22
Fibroblast	0	0.844196	0.541	0.031	0	FGF7
Fibroblast	0	0.843557	0.62	0.057	0	FBLN2
Fibroblast	0	0.836917	0.957	0.526	0	SELM
Fibroblast	0	0.834181	0.709	0.093	0	RCN3
Fibroblast	0	0.828376	0.691	0.06	0	FAP
Fibroblast	0	0.821907	0.658	0.068	0	OLFML3
Fibroblast	0	0.81368	0.993	0.932	0	MT2A
Fibroblast	0	0.805528	0.435	0.019	0	GREM1
Fibroblast	0	0.803086	0.918	0.526	0	IGFBP4
Fibroblast	0	0.797512	0.74	0.161	0	LRP1
Fibroblast	0	0.794758	0.742	0.134	0	EFEMP2
Fibroblast	0	0.794039	0.741	0.216	0	2020-09-11
Fibroblast	0	0.788503	0.983	0.834	0	LAPTM4A
Fibroblast	0	0.785151	0.496	0.02	0	ITGBL1
Fibroblast	0	0.784166	0.999	0.769	0	VIM
Fibroblast	0	0.779106	0.949	0.515	0	SERPING1
Fibroblast	0	0.76626	0.792	0.325	0	CALU
Fibroblast	0	0.760991	0.903	0.375	0	NUPR1
Fibroblast	0	0.756897	0.755	0.357	0	TUBA1A
Fibroblast	0	0.753462	0.566	0.026	0	PDGFRA
Fibroblast	0	0.753108	0.61	0.108	0	MXRA5
Fibroblast	0	0.75034	0.516	0.028	0	FIBIN
Fibroblast	0	0.750023	0.581	0.166	0	FBXO32
Fibroblast	0	0.738567	0.475	0.03	0	GAS1
Fibroblast	0	0.734236	0.731	0.164	0	CYBRD1
Fibroblast	0	0.72586	0.359	0.018	0	DPT
Fibroblast	0	0.722272	0.624	0.13	0	PDLIM3
Fibroblast	0	0.721945	0.628	0.059	0	PRRX1
Fibroblast	0	0.716745	0.282	0.017	0	IGFL2
Fibroblast	0	0.715515	0.504	0.146	0	PLAU
Fibroblast	0	0.70878	0.763	0.244	0	CPE
Fibroblast	0	0.70423	0.727	0.357	0	PRSS23
Fibroblast	0	0.700525	0.694	0.341	0	EGR1
Fibroblast	0	0.69818	0.53	0.033	0	LOX
Fibroblast	0	0.685275	0.941	0.398	0	MYL9
Fibroblast	0	0.682798	0.435	0.011	0	OMD
Fibroblast	0	0.676088	0.697	0.204	0	PDLIM2
Fibroblast	0	0.673305	0.488	0.074	0	SRPX
Fibroblast	0	0.669588	0.696	0.202	0	RAB31
Fibroblast	0	0.668428	0.501	0.075	0	ELN
Fibroblast	0	0.660707	0.58	0.061	0	CERCAM
Fibroblast	0	0.656856	0.639	0.1	0	TMEM45A
Fibroblast	0	0.655147	0.507	0.127	0	F2R
Fibroblast	0	0.646503	0.43	0.015	0	FNDC1
Fibroblast	0	0.6404	0.46	0.028	0	RP11-572C15.6
Fibroblast	0	0.639292	0.619	0.103	0	GPX8
Fibroblast	0	0.639286	0.864	0.461	0	WBP5
Fibroblast	0	0.63747	0.499	0.023	0	PDPN
Fibroblast	0	0.632517	0.613	0.115	0	DKK3
Fibroblast	0	0.619707	0.468	0.028	0	PDGFRL
Fibroblast	0	0.618569	0.561	0.137	0	GGT5
Fibroblast	0	0.618101	0.548	0.12	0	NEXN
Fibroblast	0	0.617889	0.441	0.115	0	COL14A1
Fibroblast	0	0.609528	0.457	0.016	0	NTM
Fibroblast	0	0.609402	0.909	0.742	0	TPM1
Fibroblast	0	0.60585	0.741	0.333	0	ARID5B
Fibroblast	0	0.605572	0.626	0.157	0	CRISPLD2
Fibroblast	0	0.603285	0.644	0.258	0	TSHZ2
Fibroblast	0	0.602836	0.647	0.14	0	FKBP10
Fibroblast	0	0.600785	0.765	0.398	0	HCFC1R1
Fibroblast	0	0.599129	0.89	0.459	0	CNN3
Fibroblast	0	0.598669	0.562	0.076	0	SSPN
Fibroblast	0	0.596247	0.351	0.013	0	OGN
Fibroblast	0	0.595054	0.435	0.126	0	LXN
Fibroblast	0	0.594035	0.819	0.315	0	PTRF
Fibroblast	0	0.593424	0.417	0.035	0	TNFAIP6
Fibroblast	0	0.590928	0.534	0.043	0	MRC2
Fibroblast	0	0.590771	0.568	0.131	0	LTBP1
Fibroblast	0	0.586764	0.682	0.196	0	SDC2
Fibroblast	0	0.586432	0.758	0.189	0	GPNMB
Fibroblast	0	0.580357	0.448	0.065	0	FBLN5
Fibroblast	0	0.578738	0.629	0.144	0	PLXDC2
Fibroblast	0	0.575004	0.624	0.202	0	CHPF
Fibroblast	0	0.574037	0.999	0.973	0	CD63
Fibroblast	0	0.57288	0.841	0.531	0	ARF4
Fibroblast	0	0.558439	0.969	0.845	0	PPIB
Fibroblast	0	0.556889	0.521	0.099	0	PTK7
Fibroblast	0	0.554219	0.57	0.111	0	DPYSL3
Fibroblast	0	0.548919	0.358	0.033	0	TMEM158
Fibroblast	0	0.546921	0.755	0.414	0	MARCKS
Fibroblast	0	0.541817	0.85	0.578	0	OSTC
Fibroblast	0	0.53672	0.641	0.215	0	PAM
Fibroblast	0	0.536089	0.517	0.109	0	PLTP
Fibroblast	0	0.534972	0.319	0.021	0	LAMP5
Fibroblast	0	0.53348	0.449	0.025	0	PODN
Fibroblast	0	0.531605	0.815	0.455	0	VKORC1
Fibroblast	0	0.52939	0.425	0.1	0	CXCL12
Fibroblast	0	0.523958	0.954	0.767	0	ITGB1
Fibroblast	0	0.522595	0.56	0.103	0	FKBP7
Fibroblast	0	0.52184	0.428	0.038	0	LTBP2
Fibroblast	0	0.519943	0.728	0.355	0	TTC3
Fibroblast	0	0.519876	0.501	0.141	0	FRZB
Fibroblast	0	0.515427	0.796	0.577	0	HSPA5
Fibroblast	0	0.512764	0.412	0.017	0	TMEM119
Fibroblast	0	0.510864	0.561	0.191	0	ITGB5
Fibroblast	0	0.508287	0.897	0.689	0	TPM4
Fibroblast	0	0.50701	0.488	0.046	0	GLT8D2
Fibroblast	0	0.506263	0.306	0.008	0	DIO2
Fibroblast	0	0.502984	0.405	0.017	0	MOXD1
Fibroblast	0	0.50286	0.316	0.028	0	SUGCT
Endothelial	0	2.60532	0.978	0.191	0	PLVAP
Endothelial	0	2.40612	0.951	0.24	0	SPRY1
Endothelial	0	2.30018	0.987	0.109	0	RAMP2
Endothelial	0	2.02733	0.502	0.085	0	DARC
Endothelial	0	1.99032	0.788	0.071	0	CLDN5
Endothelial	0	1.76855	0.89	0.149	0	COL15A1
Endothelial	0	1.75069	0.985	0.374	0	GNG11
Endothelial	0	1.74946	0.948	0.213	0	AQP1
Endothelial	0	1.72471	0.527	0.065	0	STC1
Endothelial	0	1.6517	0.83	0.083	0	VWF
Endothelial	0	1.65026	0.994	0.392	0	A2M
Endothelial	0	1.64189	0.969	0.349	0	HSPG2
Endothelial	0	1.62462	0.897	0.443	0	FABP5
Endothelial	0	1.61008	0.923	0.187	0	HYAL2
Endothelial	0	1.60084	0.8	0.26	0	SLC9A3R2
Endothelial	0	1.58832	0.804	0.085	0	SDPR
Endothelial	0	1.55514	0.931	0.106	0	CD93
Endothelial	0	1.54465	0.904	0.034	0	CLEC14A
Endothelial	0	1.53816	0.854	0.056	0	RAMP3
Endothelial	0	1.52412	0.831	0.22	0	PPAP2A
Endothelial	0	1.46856	0.959	0.275	0	EPAS1
Endothelial	0	1.46515	0.683	0.054	0	RBP7
Endothelial	0	1.43774	0.924	0.325	0	RDX
Endothelial	0	1.43717	0.896	0.128	0	EGFL7
Endothelial	0	1.43312	0.929	0.273	0	TGFBR2
Endothelial	0	1.42264	0.994	0.461	0	SPARCL1
Endothelial	0	1.42035	0.772	0.276	0	RGCC
Endothelial	0	1.3992	0.82	0.064	0	SLCO2A1
Endothelial	0	1.39836	0.93	0.215	0	ENG
Endothelial	0	1.39449	0.891	0.035	0	AC011526.1
Endothelial	0	1.36233	0.87	0.032	0	EMCN
Endothelial	0	1.33476	0.882	0.033	0	ELTD1
Endothelial	0	1.33353	0.943	0.291	0	TCF4
Endothelial	0	1.32775	0.837	0.29	0	SOCS3
Endothelial	0	1.32724	0.867	0.336	0	EMP1
Endothelial	0	1.32628	0.874	0.033	0	ECSCR
Endothelial	0	1.32504	0.776	0.038	0	TMEM88
Endothelial	0	1.32141	0.834	0.032	0	CDH5
Endothelial	0	1.31429	0.415	0.145	0	FABP4
Endothelial	0	1.31122	0.841	0.046	0	CALCRL
Endothelial	0	1.28963	0.73	0.17	0	CD320
Endothelial	0	1.27947	0.83	0.044	0	S1PR1
Endothelial	0	1.26325	0.777	0.11	0	PODXL
Endothelial	0	1.23795	0.837	0.421	0	C8orf4
Endothelial	0	1.23648	0.939	0.313	0	NPDC1
Endothelial	0	1.22888	0.972	0.733	0	GSN
Endothelial	0	1.22556	0.972	0.471	0	CRIP2
Endothelial	0	1.20701	0.994	0.804	0	FKBP1A
Endothelial	0	1.16922	0.86	0.121	0	ESAM
Endothelial	0	1.16564	0.7	0.021	0	SOX18
Endothelial	0	1.15613	0.782	0.121	0	GIMAP7
Endothelial	0	1.1496	0.844	0.253	0	MTUS1
Endothelial	0	1.147	0.673	0.246	0	INSR
Endothelial	0	1.1353	0.588	0.028	0	F2RL3
Endothelial	0	1.12861	0.783	0.049	0	JAM2
Endothelial	0	1.11868	0.727	0.046	0	NOTCH4
Endothelial	0	1.11378	0.92	0.338	0	STOM
Endothelial	0	1.11254	0.766	0.125	0	HEG1
Endothelial	0	1.11133	0.897	0.417	0	IFITM1
Endothelial	0	1.10239	0.741	0.251	0	SLC2A3
Endothelial	0	1.09561	0.838	0.208	0	ETS1
Endothelial	0	1.09455	0.762	0.155	0	APOLD1
Endothelial	0	1.09219	0.909	0.275	0	RNASE1
Endothelial	0	1.06021	0.975	0.528	0	IGFBP4
Endothelial	0	1.04727	0.735	0.335	0	ID1
Endothelial	0	1.04141	0.753	0.036	0	CD34
Endothelial	0	1.0382	0.863	0.282	0	ETS2
Endothelial	0	1.0296	0.763	0.041	0	PTPRB
Endothelial	0	1.02751	0.668	0.051	0	PCDH17
Endothelial	0	1.02674	0.772	0.024	0	CYYR1
Endothelial	0	1.02641	0.678	0.031	0	FAM167B
Endothelial	0	1.01324	0.748	0.051	0	ADCY4
Endothelial	0	1.01175	0.752	0.123	0	ICAM2
Endothelial	0	1.01081	0.89	0.311	0	NFIB
Endothelial	0	1.00811	0.765	0.029	0	MMRN2
Endothelial	0	0.995481	0.816	0.147	0	GIMAP4
Endothelial	0	0.992425	0.561	0.021	0	SOX17
Endothelial	0	0.988096	0.673	0.025	0	FLT1
Endothelial	0	0.986105	0.756	0.03	0	TIE1
Endothelial	0	0.980459	0.962	0.703	0	TM4SF1
Endothelial	0	0.97682	0.877	0.339	0	CAV1
Endothelial	0	0.975407	0.907	0.527	0	PDLIM1
Endothelial	0	0.973189	0.659	0.395	0	C10orf10
Endothelial	0	0.971319	0.874	0.283	0	COL4A1
Endothelial	0	0.958453	0.628	0.12	0	ADAMTS9
Endothelial	0	0.953811	0.837	0.18	0	BCAM
Endothelial	0	0.950942	0.882	0.369	0	TIMP3
Endothelial	0	0.950879	0.766	0.173	0	SEC14L1
Endothelial	0	0.94756	0.69	0.042	0	PALMD
Endothelial	0	0.942862	0.796	0.19	0	SWAP70
Endothelial	0	0.933347	0.728	0.195	0	VWA1
Endothelial	0	0.926965	0.804	0.186	0	ARHGAP29
Endothelial	0	0.91484	0.998	0.853	0	HLA-E
Endothelial	0	0.913578	0.88	0.399	0	CCDC85B
Endothelial	0	0.913026	0.715	0.277	0	KLF2
Endothelial	0	0.912786	0.663	0.235	0	PRCP
Endothelial	0	0.906061	0.624	0.043	0	PIK3R3
Endothelial	0	0.900831	0.655	0.025	0	THSD7A
Endothelial	0	0.898551	0.905	0.733	0	DDIT4
Endothelial	0	0.893564	0.732	0.174	0	NEDD9
Endothelial	0	0.89031	0.736	0.139	0	EHD4
Endothelial	0	0.887622	0.767	0.191	0	ADAM15
Endothelial	0	0.885367	0.679	0.2	0	PPAP2B
Endothelial	0	0.875211	0.615	0.026	0	FAM107A
Endothelial	0	0.868423	0.722	0.061	0	LDB2
Endothelial	0	0.86736	0.786	0.35	0	VAMP5
Endothelial	0	0.856565	0.718	0.152	0	FAM198B
Endothelial	0	0.851174	0.563	0.048	0	LIFR
Endothelial	0	0.847485	0.708	0.084	0	DOCK9
Endothelial	0	0.842414	0.718	0.28	0	SGK1
Endothelial	0	0.841119	0.707	0.094	0	GIMAP5
Endothelial	0	0.840435	0.735	0.146	0	ITGA5
Endothelial	0	0.84008	0.831	0.331	0	IL6ST
Endothelial	0	0.833279	0.568	0.151	0	RCAN1
Endothelial	0	0.830709	0.729	0.155	0	ITM2A
Endothelial	0	0.827699	0.67	0.021	0	CXorf36
Endothelial	0	0.82477	0.662	0.366	0	HES1
Endothelial	0	0.822725	0.797	0.357	0	PRSS23
Endothelial	0	0.82236	0.613	0.033	0	TSPAN7
Endothelial	0	0.821924	0.626	0.082	0	GPR116
Endothelial	0	0.821819	0.758	0.164	0	ELK3
Endothelial	0	0.81301	0.95	0.626	0	APP
Endothelial	0	0.803599	0.623	0.089	0	THBD
Endothelial	0	0.802392	0.93	0.558	0	MYH9
Endothelial	0	0.800677	0.73	0.195	0	SYNPO
Endothelial	0	0.799874	0.425	0.008	0	CCL14
Endothelial	0	0.795408	0.668	0.096	0	MKL2
Endothelial	0	0.788705	0.651	0.195	0	DUSP6
Endothelial	0	0.786319	0.841	0.416	0	TACC1
Endothelial	0	0.784543	0.545	0.016	0	KDR
Endothelial	0	0.778879	0.626	0.088	0	SOCS2
Endothelial	0	0.776295	0.88	0.319	0	PTRF
Endothelial	0	0.776294	0.733	0.219	0	WWTR1
Endothelial	0	0.767824	0.908	0.514	0	IFI16
Endothelial	0	0.751518	0.728	0.234	0	ITGA6
Endothelial	0	0.75116	0.997	0.827	0	IFI27
Endothelial	0	0.749323	0.396	0.112	0	CXCL12
Endothelial	0	0.743693	0.56	0.083	0	RPGR
Endothelial	0	0.737841	0.826	0.29	0	COL4A2
Endothelial	0	0.737308	0.827	0.404	0	GNAI2
Endothelial	0	0.737143	0.593	0.035	0	MCTP1
Endothelial	0	0.7363	0.569	0.046	0	TM4SF18
Endothelial	0	0.733842	0.533	0.023	0	ZNF385D
Endothelial	0	0.733594	0.743	0.289	0	CFH
Endothelial	0	0.733499	0.497	0.031	0	IL33
Endothelial	0	0.731546	0.626	0.011	0	MYCT1
Endothelial	0	0.731341	0.755	0.311	0	NDRG1
Endothelial	0	0.7256	0.737	0.255	0	TSHZ2
Endothelial	0	0.722822	0.852	0.416	0	MSN
Endothelial	0	0.71893	0.554	0.196	0	ADAMTS1
Endothelial	0	0.717373	0.434	0.03	0	APLNR
Endothelial	0	0.71698	0.91	0.612	0	TSC22D1
Endothelial	0	0.712741	0.48	0.038	0	BTNL9
Endothelial	0	0.710877	0.877	0.467	0	SPTBN1
Endothelial	0	0.70948	0.712	0.215	0	BMPR2
Endothelial	0	0.70602	0.788	0.414	0	ATP1B3
Endothelial	0	0.701763	0.548	0.101	0	EFNB2
Endothelial	0	0.699693	0.999	0.993	0	SRP14
Endothelial	0	0.69865	0.997	0.838	0	IFITM2
Endothelial	0	0.698353	0.674	0.138	0	KIAA0355
Endothelial	0	0.698255	0.6	0.029	0	IL3RA
Endothelial	0	0.68738	0.67	0.182	0	C1orf54
Endothelial	0	0.685425	0.434	0.096	0	CD36
Endothelial	0	0.67627	0.924	0.742	0	LMNA
Endothelial	0	0.675607	0.614	0.101	0	NOSTRIN
Endothelial	0	0.673742	0.602	0.019	0	ERG
Endothelial	0	0.670061	0.797	0.27	0	MEF2C
Endothelial	0	0.663854	0.461	0.017	0	ADM5
Endothelial	0	0.661414	0.638	0.167	0	ENTPD1
Endothelial	0	0.6612	0.953	0.775	0	DUSP1
Endothelial	0	0.657154	0.943	0.786	0	SNX3
Endothelial	0	0.655549	0.616	0.172	0	TMEM204
Endothelial	0	0.653449	0.374	0.027	0	INHBB
Endothelial	0	0.653198	0.59	0.133	0	GJA1
Endothelial	0	0.649589	0.793	0.424	0	PRMT1
Endothelial	0	0.644935	0.511	0.062	0	NES
Endothelial	0	0.633659	0.572	0.169	0	TMEM2
Endothelial	0	0.630708	0.755	0.39	0	ID3
Endothelial	0	0.625983	0.473	0.011	0	FAM110D
Endothelial	0	0.625538	0.626	0.163	0	CDC42EP3
Endothelial	0	0.625093	0.547	0.07	0	MCF2L
Endothelial	0	0.623882	0.315	0.125	0	EDN1
Endothelial	0	0.618957	0.64	0.142	0	TENC1
Endothelial	0	0.61865	0.53	0.051	0	LMO2
Endothelial	0	0.617944	0.942	0.82	0	ZFP36
Endothelial	0	0.616633	0.287	0.012	0	FCN3
Endothelial	0	0.614504	0.839	0.496	0	RAB13
Endothelial	0	0.613324	0.895	0.558	0	CD81
Endothelial	0	0.61192	0.849	0.53	0	YBX3
Endothelial	0	0.610688	0.526	0.015	0	ROBO4
Endothelial	0	0.608906	0.663	0.258	0	TGM2
Endothelial	0	0.608522	0.726	0.269	0	CLIC4
Endothelial	0	0.606305	0.593	0.161	0	MAST4
Endothelial	0	0.605292	0.567	0.085	0	LIMCH1
Endothelial	0	0.604971	0.856	0.518	0	CDC37
Endothelial	0	0.602971	0.297	0.057	0	ENPP2
Endothelial	0	0.601073	0.616	0.173	0	LMCD1
Endothelial	0	0.5991	0.999	0.977	0	ITM2B
Endothelial	0	0.598001	0.558	0.041	0	GIMAP6
Endothelial	0	0.597927	0.343	0.034	0	HEY1
Endothelial	0	0.597252	0.696	0.36	0	DUSP23
Endothelial	0	0.5894	0.708	0.318	0	FOSL2
Endothelial	0	0.587818	0.611	0.141	0	PIK3C2A
Endothelial	0	0.58757	0.498	0.067	0	TGFBR3
Endothelial	0	0.587185	0.449	0.02	0	SOX7
Endothelial	0	0.586239	0.859	0.608	0	MRPL33
Endothelial	0	0.584849	0.751	0.343	0	EMP2
Endothelial	0	0.583692	0.567	0.07	0	ACVRL1
Endothelial	0	0.580573	0.635	0.214	0	CMIP
Endothelial	0	0.57889	0.551	0.073	0	GIMAP1
Endothelial	0	0.578255	0.82	0.484	0	ARGLU1
Endothelial	0	0.577375	0.56	0.074	0	PTPRM
Endothelial	0	0.574752	0.635	0.198	0	CRIM1
Endothelial	0	0.56907	0.532	0.019	0	RASIP1
Endothelial	0	0.568866	0.574	0.146	0	DLC1
Endothelial	0	0.568603	0.504	0.038	0	PLCB1
Endothelial	0	0.567077	0.572	0.123	0	SNRK
Endothelial	0	0.566709	0.431	0.018	0	LCN6.1
Endothelial	0	0.565304	0.586	0.216	0	ARL4A
Endothelial	0	0.564022	0.486	0.052	0	CD200
Endothelial	0	0.562516	0.593	0.132	0	PLXND1
Endothelial	0	0.561334	0.468	0.193	0	SERPINE1
Endothelial	0	0.561109	0.587	0.274	0	NCOA7
Endothelial	0	0.55926	0.566	0.079	0	ELMO1
Endothelial	0	0.556248	0.52	0.114	0	PNP
Endothelial	0	0.55584	0.675	0.299	0	TSPAN13
Endothelial	0	0.553022	0.553	0.077	0	SASH1
Endothelial	0	0.552973	0.523	0.122	0	LRRC32
Endothelial	0	0.55244	0.562	0.134	0	RAI14
Endothelial	0	0.551972	0.94	0.51	0	SRGN
Endothelial	0	0.548908	0.645	0.21	0	ECE1
Endothelial	0	0.548907	0.599	0.301	0	NR4A1
Endothelial	0	0.548767	0.933	0.72	0	KTN1
Endothelial	0	0.547735	0.984	0.865	0	CD59
Endothelial	0	0.546084	0.622	0.202	0	NRP1
Endothelial	0	0.544448	0.513	0.036	0	CPLX1
Endothelial	0	0.543056	0.44	0.015	0	HECW2
Endothelial	0	0.542463	0.501	0.019	0	TEK
Endothelial	0	0.540537	0.759	0.487	0	CTNNB1
Endothelial	0	0.540219	0.572	0.14	0	SEPN1
Endothelial	0	0.53952	0.527	0.069	0	LIMS2
Endothelial	0	0.537844	0.575	0.169	0	SH3BP5
Endothelial	0	0.53608	0.485	0.014	0	ARHGEF15
Endothelial	0	0.534068	0.999	0.775	0	VIM
Endothelial	0	0.532714	0.874	0.677	0	NFKBIA
Endothelial	0	0.531782	0.623	0.181	0	SULF2
Endothelial	0	0.53015	0.471	0.036	0	TMTC1
Endothelial	0	0.529807	0.642	0.251	0	UPP1
Endothelial	0	0.528128	0.417	0.018	0	GPR146
Endothelial	0	0.52678	1	0.968	0	IFITM3
Endothelial	0	0.523594	0.676	0.254	0	GRAMD1A
Endothelial	0	0.523067	0.594	0.193	0	LAMB1
Endothelial	0	0.523042	0.571	0.164	0	ABL2
Endothelial	0	0.522476	0.687	0.413	0	BHLHE40
Endothelial	0	0.522244	0.642	0.333	0	JMJD1C
Endothelial	0	0.518369	0.557	0.139	0	MCAM
Endothelial	0	0.517913	0.779	0.516	0	IER2
Endothelial	0	0.516063	0.545	0.084	0	PRKCH
Endothelial	0	0.51517	0.528	0.124	0	SNTB2
Endothelial	0	0.513624	0.475	0.017	0	KANK3
Endothelial	0	0.511379	0.52	0.068	0	CLIC2
Endothelial	0	0.510696	0.411	0.088	0	SLC26A2
Endothelial	0	0.510262	0.605	0.205	0	HDAC7
Endothelial	0	0.510008	0.477	0.046	0	CASKIN2
Endothelial	0	0.506263	0.656	0.339	0	MIDN
Endothelial	0	0.505993	0.715	0.321	0	CLEC2B
Endothelial	0	0.505655	0.456	0.017	0	NRN1
Endothelial	0	0.50232	0.871	0.472	0	CNN3
Endothelial	0	0.501517	0.614	0.223	0	UTRN
Endothelial	2.35e-302	0.542	0.913	0.823	5.26e-298	TXNIP
Endothelial	2.98e-206	0.538817	0.428	0.242	6.67e-202	IGFBP3
Endothelial	2.63e-27	0.540411	0.261	0.21	5.89e-23	AKAP12
Macrophage	0	2.78388	0.773	0.346	0	APOC1
Macrophage	0	2.62653	0.995	0.247	0	TYROBP
Macrophage	0	2.47812	0.98	0.228	0	FCER1G
Macrophage	0	2.28232	0.81	0.54	0	APOE
Macrophage	0	2.16262	0.612	0.129	0	C1QB
Macrophage	0	2.1493	0.997	0.798	0	HLA-DRA
Macrophage	0	2.14627	0.659	0.141	0	C1QA
Macrophage	0	2.14016	0.96	0.124	0	AIF1
Macrophage	0	2.05788	0.978	0.541	0	HLA-DPA1
Macrophage	0	2.05446	0.576	0.168	0	S100A8
Macrophage	0	2.0444	0.589	0.064	0	C1QC
Macrophage	0	2.01596	1	1	0	FTL
Macrophage	0	2.01114	0.969	0.538	0	HLA-DPB1
Macrophage	0	1.89045	0.773	0.646	0	SPP1
Macrophage	0	1.86697	0.987	0.689	0	HLA-DRB1
Macrophage	0	1.84422	0.701	0.241	0	S100A9
Macrophage	0	1.76568	0.849	0.233	0	HLA-DQA1
Macrophage	0	1.758	0.8	0.302	0	RGS1
Macrophage	0	1.68542	0.985	0.505	0	SRGN
Macrophage	0	1.68455	0.91	0.366	0	HLA-DQB1
Macrophage	0	1.65926	0.789	0.069	0	MS4A6A
Macrophage	0	1.61328	0.747	0.107	0	CD14
Macrophage	0	1.54825	0.997	0.866	0	GPX1
Macrophage	0	1.54647	0.999	0.946	0	CD74
Macrophage	0	1.52893	0.766	0.189	0	ALOX5AP
Macrophage	0	1.50897	0.843	0.185	0	CD68
Macrophage	0	1.47288	0.888	0.109	0	LST1
Macrophage	0	1.4721	0.94	0.401	0	CTSS
Macrophage	0	1.4535	0.993	0.806	0	NPC2
Macrophage	0	1.44463	0.868	0.728	0	CTSD
Macrophage	0	1.43169	0.944	0.712	0	CTSB
Macrophage	0	1.40977	0.96	0.626	0	LYZ
Macrophage	0	1.35777	0.986	0.884	0	PSAP
Macrophage	0	1.35756	0.852	0.104	0	C1orf162
Macrophage	0	1.33629	0.891	0.174	0	ITGB2
Macrophage	0	1.32548	0.968	0.322	0	LAPTM5
Macrophage	0	1.30236	0.938	0.514	0	TYMP
Macrophage	0	1.28541	0.609	0.404	0	CTSL
Macrophage	0	1.25165	0.741	0.036	0	MNDA
Macrophage	0	1.24076	0.578	0.229	0	GPNMB
Macrophage	0	1.18479	0.629	0.051	0	FCGR3A
Macrophage	0	1.1466	0.88	0.392	0	CAPG
Macrophage	0	1.14388	0.826	0.063	0	SPI1
Macrophage	0	1.13887	0.552	0.036	0	TREM2
Macrophage	0	1.13587	0.883	0.372	0	HLA-DMA
Macrophage	0	1.13456	0.39	0.146	0	CCL3
Macrophage	0	1.11393	0.896	0.386	0	COTL1
Macrophage	0	1.09923	0.662	0.129	0	GPR183
Macrophage	0	1.09719	0.942	0.6	0	GRN
Macrophage	0	1.07042	0.713	0.04	0	MS4A7
Macrophage	0	1.05577	0.899	0.586	0	GLUL
Macrophage	0	1.05345	0.612	0.2	0	RGS2
Macrophage	0	1.04469	0.812	0.212	0	HCST
Macrophage	0	1.04337	0.997	0.925	0	SAT1
Macrophage	0	1.04205	0.692	0.094	0	RNASE6
Macrophage	0	1.03667	1	1	0	FTH1
Macrophage	0	1.03401	0.642	0.05	0	CD163
Macrophage	0	1.01942	0.619	0.013	0	IGSF6
Macrophage	0	1.00406	0.569	0.03	0	VSIG4
Macrophage	0	1.00381	0.744	0.185	0	HLA-DMB
Macrophage	0	0.999387	0.998	0.913	0	CYBA
Macrophage	0	0.976806	0.793	0.21	0	RGS10
Macrophage	0	0.974281	0.701	0.054	0	FCGR2A
Macrophage	0	0.965965	0.761	0.142	0	CSTA
Macrophage	0	0.946941	0.484	0.119	0	ACP5
Macrophage	0	0.945809	0.998	0.969	0	CST3
Macrophage	0	0.929019	0.592	0.027	0	IFI30
Macrophage	0	0.915798	0.57	0.028	0	MS4A4A
Macrophage	0	0.913347	0.801	0.228	0	LSP1
Macrophage	0	0.902211	0.592	0.082	0	SLC11A1
Macrophage	0	0.891624	0.413	0.076	0	HLA-DQA2
Macrophage	0	0.885622	0.975	0.768	0	S100A4
Macrophage	0	0.884271	0.567	0.221	0	LIPA
Macrophage	0	0.879384	0.777	0.461	0	ASAH1
Macrophage	0	0.8777	0.647	0.043	0	CYBB
Macrophage	0	0.86555	0.291	0.023	0	MARCO
Macrophage	0	0.86155	0.663	0.32	0	PLAUR
Macrophage	0	0.856874	0.895	0.646	0	ATP6V1F
Macrophage	0	0.856249	0.59	0.108	0	MAFB
Macrophage	0	0.848102	0.324	0.026	0	FCN1
Macrophage	0	0.844713	0.822	0.475	0	CTSC
Macrophage	0	0.834198	0.579	0.208	0	PLIN2
Macrophage	0	0.833479	0.55	0.047	0	CPVL
Macrophage	0	0.825198	0.721	0.357	0	CTSZ
Macrophage	0	0.823673	0.492	0.026	0	OLR1
Macrophage	0	0.819746	0.818	0.416	0	CXCR4
Macrophage	0	0.808632	0.844	0.401	0	RNASET2
Macrophage	0	0.801949	0.475	0.062	0	BCL2A1
Macrophage	0	0.789305	0.286	0.025	0	RETN
Macrophage	0	0.784144	0.516	0.158	0	FBP1
Macrophage	0	0.782743	0.816	0.209	0	CD53
Macrophage	0	0.772631	0.542	0.019	0	FPR1
Macrophage	0	0.771421	0.542	0.064	0	FAM26F
Macrophage	0	0.757511	0.483	0.03	0	MSR1
Macrophage	0	0.75705	0.926	0.588	0	VAMP8
Macrophage	0	0.74705	0.995	0.931	0	SH3BGRL3
Macrophage	0	0.74265	0.624	0.042	0	CLEC7A
Macrophage	0	0.738702	0.721	0.289	0	PPT1
Macrophage	0	0.733949	0.726	0.154	0	LCP1
Macrophage	0	0.733718	0.572	0.073	0	FGL2
Macrophage	0	0.724753	0.463	0.054	0	FCGR2B
Macrophage	0	0.723923	0.585	0.037	0	CSF1R
Macrophage	0	0.721512	0.953	0.893	0	CSTB
Macrophage	0	0.717845	0.834	0.554	0	GSTO1
Macrophage	0	0.710184	0.824	0.465	0	EMP3
Macrophage	0	0.709353	0.845	0.339	0	GMFG
Macrophage	0	0.705797	0.567	0.029	0	CD86
Macrophage	0	0.70533	0.702	0.235	0	TGFBI
Macrophage	0	0.693166	0.998	0.973	0	OAZ1
Macrophage	0	0.69178	0.483	0.014	0	FCGR1A
Macrophage	0	0.678185	0.577	0.095	0	TNFSF13B
Macrophage	0	0.676901	0.628	0.201	0	AP1S2
Macrophage	0	0.668226	0.706	0.236	0	RNF130
Macrophage	0	0.667672	0.595	0.071	0	LY86
Macrophage	0	0.666566	0.676	0.198	0	SAMHD1
Macrophage	0	0.662125	0.311	0.013	0	CLEC10A
Macrophage	0	0.658203	0.772	0.342	0	PYCARD
Macrophage	0	0.656259	0.558	0.099	0	SAMSN1
Macrophage	0	0.654516	0.634	0.117	0	FYB
Macrophage	0	0.652813	0.524	0.043	0	NCF2
Macrophage	0	0.652662	0.987	0.9	0	ARPC3
Macrophage	0	0.64389	0.649	0.238	0	CXCL16
Macrophage	0	0.641674	0.552	0.036	0	HAVCR2
Macrophage	0	0.634978	0.812	0.505	0	FCGRT
Macrophage	0	0.631945	0.732	0.366	0	IFNGR1
Macrophage	0	0.63189	0.658	0.213	0	LY96
Macrophage	0	0.615822	0.765	0.482	0	CKLF
Macrophage	0	0.613794	0.715	0.275	0	FAM49B
Macrophage	0	0.609982	0.633	0.125	0	EVI2B
Macrophage	0	0.608144	1	0.999	0	ACTB
Macrophage	0	0.605189	0.475	0.024	0	C3AR1
Macrophage	0	0.601708	0.646	0.161	0	HCLS1
Macrophage	0	0.600809	0.434	0.065	0	AMICA1
Macrophage	0	0.599955	0.823	0.521	0	H2AFY
Macrophage	0	0.599529	0.851	0.602	0	ATP6V0B
Macrophage	0	0.594947	0.801	0.452	0	CTSH
Macrophage	0	0.594762	0.639	0.185	0	KCTD12
Macrophage	0	0.592509	0.425	0.058	0	HMOX1
Macrophage	0	0.59043	0.837	0.583	0	AP2S1
Macrophage	0	0.584195	0.4	0.033	0	RP11-290F20.3
Macrophage	0	0.578006	0.467	0.014	0	LILRB4
Macrophage	0	0.577909	0.52	0.055	0	LAIR1
Macrophage	0	0.574167	0.517	0.107	0	SNX10
Macrophage	0	0.564597	0.852	0.639	0	SDCBP
Macrophage	0	0.562537	0.694	0.181	0	PTPRC
Macrophage	0	0.560472	0.926	0.576	0	ARHGDIB
Macrophage	0	0.558951	0.381	0.022	0	C5AR1
Macrophage	0	0.558852	0.99	0.803	0	LGALS1
Macrophage	0	0.557813	0.629	0.293	0	SGK1
Macrophage	0	0.552854	0.998	0.982	0	PFN1
Macrophage	0	0.550966	0.617	0.198	0	GLIPR1
Macrophage	0	0.547613	0.434	0.027	0	CSF2RA
Macrophage	0	0.546915	0.836	0.582	0	GABARAP
Macrophage	0	0.545773	1	1	0	TMSB4X
Macrophage	0	0.539156	0.579	0.181	0	ATP6V1B2
Macrophage	0	0.53532	0.279	0.01	0	PLA2G7
Macrophage	0	0.532781	0.564	0.103	0	ARRB2
Macrophage	0	0.528667	0.577	0.197	0	MFSD1
Macrophage	0	0.518365	0.846	0.661	0	CEBPB
Macrophage	0	0.512223	0.658	0.293	0	RHOG
Macrophage	0	0.509993	0.564	0.154	0	CELF2
Macrophage	0	0.507533	0.705	0.418	0	ID2
Macrophage	0	0.50505	0.649	0.281	0	TPP1
Macrophage	0	0.502403	0.357	0.02	0	CLEC5A
Macrophage	2.46e-298	0.571515	0.746	0.59	5.5e-294	YWHAH
Macrophage	3.35e-278	0.994914	0.328	0.146	7.48e-274	IL8
Macrophage	5.59e-269	0.556706	0.724	0.573	1.25e-264	HERPUD1
Macrophage	4.84e-148	0.517303	0.497	0.363	1.08e-143	PLD3
Macrophage	3.32e-118	0.566719	0.396	0.279	7.43e-114	LGMN
Macrophage	4.26e-84	0.998972	0.377	0.262	9.52e-80	CCL2
Macrophage	1.56e-80	0.511042	0.561	0.471	3.48e-76	HSPA1A
Stellate	0	2.98181	0.877	0.214	0	RGS5
Stellate	0	2.32716	0.969	0.467	0	ADIRF
Stellate	0	2.13706	0.946	0.409	0	ACTA2
Stellate	0	2.09006	0.865	0.163	0	NDUFA4L2
Stellate	0	2.07762	0.962	0.445	0	TAGLN
Stellate	0	2.02602	0.993	0.406	0	MYL9
Stellate	0	1.66546	0.999	0.502	0	CALD1
Stellate	0	1.66244	1	0.866	0	IGFBP7
Stellate	0	1.64255	0.923	0.159	0	PDGFRB
Stellate	0	1.5776	0.877	0.158	0	PPP1R14A
Stellate	0	1.57311	0.972	0.394	0	TPM2
Stellate	0	1.55579	0.941	0.247	0	SOD3
Stellate	0	1.50457	0.988	0.464	0	SPARCL1
Stellate	0	1.42128	0.883	0.147	0	NOTCH3
Stellate	0	1.41797	0.791	0.137	0	CSRP2
Stellate	0	1.37374	0.642	0.05	0	HIGD1B
Stellate	0	1.33824	0.889	0.172	0	MAP1B
Stellate	0	1.26951	0.787	0.171	0	GPX3
Stellate	0	1.25528	0.834	0.277	0	PHLDA1
Stellate	0	1.24791	0.52	0.047	0	MYH11
Stellate	0	1.24459	0.879	0.342	0	COL18A1
Stellate	0	1.24337	0.878	0.222	0	MFGE8
Stellate	0	1.23659	0.868	0.203	0	LHFP
Stellate	0	1.23551	0.88	0.509	0	CRIP1
Stellate	0	1.18648	0.826	0.17	0	PLAC9
Stellate	0	1.17375	0.797	0.295	0	COL4A1
Stellate	0	1.16492	0.654	0.045	0	COX4I2
Stellate	0	1.14055	0.747	0.145	0	MYLK
Stellate	0	1.13426	0.809	0.384	0	ID3
Stellate	0	1.1204	0.746	0.203	0	C11orf96
Stellate	0	1.09846	0.644	0.271	0	MT1M
Stellate	0	1.06595	0.996	0.933	0	MT2A
Stellate	0	1.06379	0.69	0.082	0	GJA4
Stellate	0	1.06375	0.721	0.156	0	PTP4A3
Stellate	0	1.06039	0.805	0.294	0	COL4A2
Stellate	0	1.05764	0.729	0.12	0	FRZB
Stellate	0	1.04434	0.74	0.172	0	ADAMTS1
Stellate	0	1.03985	0.414	0.096	0	RASD1
Stellate	0	1.03873	0.693	0.189	0	TPPP3
Stellate	0	1.02621	0.638	0.259	0	PDK4
Stellate	0	1.01847	0.706	0.12	0	MCAM
Stellate	0	0.972106	0.747	0.154	0	CRISPLD2
Stellate	0	0.954635	0.69	0.091	0	2020-09-04
Stellate	0	0.951294	0.982	0.872	0	DSTN
Stellate	0	0.943902	0.928	0.287	0	BGN
Stellate	0	0.940798	0.826	0.347	0	TINAGL1
Stellate	0	0.914831	0.852	0.405	0	PRKCDBP
Stellate	0	0.914557	0.897	0.615	0	TSC22D1
Stellate	0	0.895452	0.701	0.245	0	IGFBP5
Stellate	0	0.881682	0.6	0.071	0	PGF
Stellate	0	0.876055	0.788	0.255	0	CPE
Stellate	0	0.875247	0.422	0.049	0	PLN
Stellate	0	0.874561	0.362	0.089	0	MT1A
Stellate	0	0.864273	0.585	0.118	0	ADAMTS4
Stellate	0	0.860365	0.587	0.225	0	THY1
Stellate	0	0.859671	0.529	0.131	0	FABP4
Stellate	0	0.855277	0.896	0.321	0	COL6A2
Stellate	0	0.851947	0.939	0.541	0	SELM
Stellate	0	0.83981	0.762	0.325	0	OAZ2
Stellate	0	0.836371	0.857	0.343	0	CAV1
Stellate	0	0.832988	0.977	0.617	0	SPARC
Stellate	0	0.831158	0.651	0.411	0	GADD45B
Stellate	0	0.812156	0.765	0.268	0	NR2F2
Stellate	0	0.803687	0.79	0.248	0	COX7A1
Stellate	0	0.80203	0.994	0.839	0	IFITM2
Stellate	0	0.796932	0.285	0.042	0	ACTG2
Stellate	0	0.795895	0.635	0.101	0	SMOC2
Stellate	0	0.770414	0.409	0.063	0	STEAP4
Stellate	0	0.768471	0.48	0.06	0	MAP3K7CL
Stellate	0	0.758166	0.687	0.233	0	MTHFD2
Stellate	0	0.746005	1	0.776	0	VIM
Stellate	0	0.7459	0.926	0.654	0	2020-09-07
Stellate	0	0.745374	0.793	0.433	0	FLNA
Stellate	0	0.735078	0.651	0.213	0	SDC2
Stellate	0	0.726053	0.995	0.953	0	TIMP1
Stellate	0	0.723293	0.635	0.209	0	FILIP1L
Stellate	0	0.715612	0.738	0.233	0	PCOLCE
Stellate	0	0.715536	1	0.968	0	IFITM3
Stellate	0	0.708696	0.9	0.47	0	CNN3
Stellate	0	0.707809	0.583	0.135	0	CRYAB
Stellate	0	0.707132	0.633	0.099	0	COL14A1
Stellate	0	0.692996	0.668	0.344	0	TFPI
Stellate	0	0.687432	0.497	0.087	0	CHN1
Stellate	0	0.686553	0.35	0.022	0	EGFL6
Stellate	0	0.683928	0.953	0.532	0	IGFBP4
Stellate	0	0.675262	0.606	0.124	0	NEXN
Stellate	0	0.673622	0.897	0.605	0	SH3BGRL
Stellate	0	0.671631	0.553	0.177	0	ASPN
Stellate	0	0.670413	0.925	0.53	0	SERPING1
Stellate	0	0.668103	0.426	0.044	0	KCNJ8
Stellate	0	0.667652	0.933	0.402	0	A2M
Stellate	0	0.666103	0.46	0.04	0	CCDC102B
Stellate	0	0.664468	0.529	0.061	0	SYNPO2
Stellate	0	0.663845	0.534	0.052	0	HEYL
Stellate	0	0.663408	0.675	0.265	0	HES4
Stellate	0	0.659976	0.653	0.187	0	EHD2
Stellate	0	0.659171	0.802	0.519	0	CEBPD
Stellate	0	0.658554	0.643	0.183	0	MLTK
Stellate	0	0.653673	0.447	0.069	0	PLXDC1
Stellate	0	0.651457	0.91	0.827	0	JUNB
Stellate	0	0.649466	0.485	0.025	0	ENPEP
Stellate	0	0.645711	0.575	0.097	0	C1QTNF1
Stellate	0	0.641259	0.95	0.773	0	ITGB1
Stellate	0	0.638579	0.804	0.328	0	C1R
Stellate	0	0.623846	0.515	0.073	0	KCNE4
Stellate	0	0.621506	0.486	0.039	0	TBX2
Stellate	0	0.619425	0.99	0.687	0	MGP
Stellate	0	0.617985	0.274	0.012	0	RERGL
Stellate	0	0.601693	0.461	0.043	0	ANGPT2
Stellate	0	0.596315	0.483	0.128	0	FHL1
Stellate	0	0.590614	0.564	0.249	0	LBH
Stellate	0	0.590525	0.431	0.017	0	FAM162B
Stellate	0	0.584043	0.572	0.101	0	EBF1
Stellate	0	0.579135	0.784	0.286	0	SERPINF1
Stellate	0	0.578234	0.467	0.033	0	GJC1
Stellate	0	0.577691	0.77	0.335	0	PTRF
Stellate	0	0.5769	0.426	0.074	0	ID4
Stellate	0	0.576099	0.623	0.19	0	TGFB1I1
Stellate	0	0.574285	0.498	0.175	0	CPM
Stellate	0	0.573809	0.603	0.359	0	CSRP1
Stellate	0	0.572157	0.522	0.115	0	FXYD1
Stellate	0	0.569807	0.873	0.638	0	MT1E
Stellate	0	0.558684	0.708	0.327	0	EPS8
Stellate	0	0.55439	0.765	0.308	0	COL6A1
Stellate	0	0.55309	0.935	0.743	0	TPM1
Stellate	0	0.548681	0.997	0.803	0	LGALS1
Stellate	0	0.545512	0.623	0.248	0	NDRG2
Stellate	0	0.542778	0.561	0.136	0	DKK3
Stellate	0	0.541574	0.489	0.071	0	ADCY3
Stellate	0	0.54118	0.556	0.185	0	APOLD1
Stellate	0	0.538893	0.436	0.043	0	LMOD1
Stellate	0	0.53825	0.702	0.35	0	ARID5B
Stellate	0	0.537636	0.696	0.446	0	LPP
Stellate	0	0.535512	1	0.997	0	MYL6
Stellate	0	0.534695	0.598	0.307	0	NUDT4
Stellate	0	0.526675	0.576	0.2	0	TNS1
Stellate	0	0.525926	0.635	0.286	0	PTEN
Stellate	0	0.521292	0.571	0.207	0	ITGA1
Stellate	0	0.51831	0.456	0.027	0	EFHD1
Stellate	0	0.517651	0.418	0.156	0	SNCG
Stellate	0	0.51722	0.873	0.588	0	PTMS
Stellate	0	0.516558	0.651	0.291	0	MEF2C
Stellate	0	0.514856	0.468	0.129	0	NID1
Stellate	0	0.513112	0.311	0.056	0	CNN1
Stellate	0	0.512779	0.444	0.042	0	CDH6
Stellate	0	0.512729	0.43	0.061	0	SLIT3
Stellate	0	0.511882	0.758	0.437	0	IFITM1
Stellate	0	0.503775	0.779	0.302	0	EPAS1
Stellate	0	0.501117	0.451	0.045	0	PTGIR
Stellate	8.84e-233	0.525219	0.672	0.497	1.98e-228	RHOB
Stellate	3.61e-229	0.542387	0.563	0.364	8.07e-225	IGFBP2
Stellate	9.03e-183	0.531596	0.571	0.414	2.02e-178	LINC00152
Stellate	6.64e-126	0.565894	0.743	0.64	1.49e-121	MT1X
T cell	0	1.66552	0.872	0.162	0	CD3D
T cell	0	1.65233	0.494	0.233	0	CCL5
T cell	0	1.49494	0.827	0.086	0	CD2
T cell	0	1.46538	0.959	0.42	0	CD52
T cell	0	1.45622	0.518	0.079	0	KLRB1
T cell	0	1.29292	0.4	0.166	0	NKG7
T cell	0	1.28193	0.813	0.063	0	CD3E
T cell	0	1.27979	0.633	0.098	0	IL7R
T cell	0	1.26315	0.39	0.103	0	GZMA
T cell	0	1.26284	0.748	0.222	0	LTB
T cell	0	1.25097	0.9	0.227	0	PTPRCAP
T cell	0	1.23847	0.664	0.093	0	CD7
T cell	0	1.19712	0.892	0.284	0	CORO1A
T cell	0	1.15	0.967	0.748	0	IL32
T cell	0	1.07135	0.883	0.43	0	CXCR4
T cell	0	1.05871	0.982	0.588	0	ARHGDIB
T cell	0	1.02809	0.992	0.841	0	BTG1
T cell	0	1.01937	0.783	0.213	0	RAC2
T cell	0	0.991771	0.586	0.123	0	CD69
T cell	0	0.979044	0.785	0.198	0	PTPRC
T cell	0	0.928665	0.773	0.288	0	EVL
T cell	0	0.915561	0.751	0.245	0	HCST
T cell	0	0.893613	1	0.999	0	RPS29
T cell	0	0.861764	0.592	0.034	0	CD3G
T cell	0	0.836693	0.691	0.157	0	CYTIP
T cell	0	0.834054	0.694	0.211	0	IL2RG
T cell	0	0.827062	0.83	0.363	0	GMFG
T cell	0	0.822174	0.621	0.077	0	LCK
T cell	0	0.808697	0.858	0.51	0	LDHB
T cell	0	0.804923	0.645	0.199	0	PIK3IP1
T cell	0	0.765681	1	0.971	0	RPSA
T cell	0	0.763827	0.614	0.143	0	FYB
T cell	0	0.755561	0.64	0.141	0	CD48
T cell	0	0.754457	1	1	0	RPS27
T cell	0	0.738994	1	1	0	RPL21
T cell	0	0.718644	0.706	0.262	0	LSP1
T cell	0	0.716167	0.933	0.731	0	RPSAP58
T cell	0	0.704064	0.311	0.045	0	CTSW
T cell	0	0.700882	0.999	0.982	0	PFN1
T cell	0	0.699907	0.991	0.879	0	RPL17
T cell	0	0.693264	0.925	0.756	0	ZFP36L2
T cell	0	0.686865	1	1	0	RPS3
T cell	0	0.676578	0.727	0.245	0	CD53
T cell	0	0.674738	0.311	0.047	0	AC092580.4
T cell	0	0.673645	1	0.999	0	RPS27A
T cell	0	0.672305	0.492	0.07	0	SPOCK2
T cell	0	0.66955	0.615	0.167	0	GIMAP7
T cell	0	0.66007	0.976	0.777	0	S100A4
T cell	0	0.645933	0.533	0.085	0	TRAF3IP3
T cell	0	0.64355	0.574	0.124	0	ACAP1
T cell	0	0.640863	0.939	0.531	0	SRGN
T cell	0	0.627434	0.652	0.241	0	GPSM3
T cell	0	0.627093	1	0.999	0	RPS6
T cell	0	0.618146	0.742	0.252	0	CD37
T cell	0	0.614289	0.625	0.228	0	LIMD2
T cell	0	0.61173	1	1	0	RPS12
T cell	0	0.61053	1	0.999	0	RPL3
T cell	0	0.609957	1	0.986	0	HLA-C
T cell	0	0.60641	1	0.999	0	RPS2
T cell	0	0.605939	1	1	0	RPS15A
T cell	0	0.60542	0.902	0.752	0	TMEM66
T cell	0	0.602475	0.572	0.222	0	UCP2
T cell	0	0.600746	0.505	0.118	0	SLA
T cell	0	0.600396	0.432	0.082	0	CD27
T cell	0	0.59268	0.444	0.04	0	CD247
T cell	0	0.589322	1	0.982	0	RPS10
T cell	0	0.585403	0.36	0.104	0	CST7
T cell	0	0.581449	0.279	0.042	0	PRF1
T cell	0	0.572214	1	0.999	0	RPL23A
T cell	0	0.567604	0.373	0.027	0	GPR171
T cell	0	0.56574	0.563	0.194	0	LCP1
T cell	0	0.565263	0.539	0.167	0	2020-09-01
T cell	0	0.560552	0.354	0.094	0	SELL
T cell	0	0.557991	1	0.999	0	RPS4X
T cell	0	0.557246	0.999	0.985	0	RPL4
T cell	0	0.555116	0.331	0.035	0	CCR7
T cell	0	0.553127	0.44	0.066	0	LAT
T cell	0	0.553122	0.496	0.092	0	TBC1D10C
T cell	0	0.552436	1	0.992	0	RPL6
T cell	0	0.551281	1	0.999	0	RPL30
T cell	0	0.549209	0.539	0.167	0	ICAM3
T cell	0	0.548333	0.84	0.363	0	LAPTM5
T cell	0	0.545488	0.524	0.2	0	ITM2A
T cell	0	0.543104	0.289	0.028	0	TIGIT
T cell	0	0.534668	0.543	0.175	0	CELF2
T cell	0	0.532768	1	0.999	0	RPS3A
T cell	0	0.527622	1	0.991	0	RPL10A
T cell	0	0.525142	0.629	0.354	0	ABRACL
T cell	0	0.524225	1	1	0	EEF1A1
T cell	0	0.523045	1	1	0	RPS19
T cell	0	0.52033	0.988	0.861	0	HLA-E
T cell	0	0.516389	0.988	0.912	0	EEF1B2
T cell	0	0.511391	1	1	0	RPL34
T cell	0	0.511346	1	1	0	RPS25
T cell	0	0.507581	1	1	0	RPL13A
T cell	0	0.507042	1	1	0	RPL13
T cell	0	0.503019	0.471	0.097	0	RHOH
T cell	0	0.501404	0.999	0.996	0	RPL27
T cell	0	0.500023	1	1	0	RPL32
T cell	5.03e-304	0.549603	0.681	0.428	1.12e-299	COTL1
T cell	3.93e-196	0.704974	0.622	0.454	8.8e-192	HMGB2
T cell	1.93e-133	0.602126	0.504	0.35	4.32e-129	RGS1
T cell	5.85e-110	1.14735	0.366	0.242	1.31e-105	CCL4
Normal ductal cell	0	3.17805	0.989	0.263	0	FXYD2
Normal ductal cell	0	2.09964	0.938	0.427	0	CLU
Normal ductal cell	0	2.07925	0.716	0.069	0	LEFTY1
Normal ductal cell	0	1.99807	0.951	0.151	0	SLC4A4
Normal ductal cell	0	1.95965	0.998	0.632	0	ANXA4
Normal ductal cell	0	1.8389	0.99	0.286	0	DEFB1
Normal ductal cell	0	1.82373	0.982	0.64	0	SPP1
Normal ductal cell	0	1.70505	0.964	0.143	0	CFTR
Normal ductal cell	0	1.69325	0.967	0.228	0	CLDN10
Normal ductal cell	0	1.69314	0.769	0.056	0	AMBP
Normal ductal cell	0	1.54703	0.974	0.534	0	MMP7
Normal ductal cell	0	1.45329	0.88	0.075	0	SERPINA5
Normal ductal cell	0	1.42727	0.991	0.69	0	ATP1A1
Normal ductal cell	0	1.31523	0.954	0.275	0	RBP1
Normal ductal cell	0	1.27929	0.743	0.088	0	SLC3A1
Normal ductal cell	0	1.21737	0.894	0.279	0	SH3YL1
Normal ductal cell	0	1.19882	0.754	0.056	0	SFRP5
Normal ductal cell	0	1.18676	0.884	0.259	0	MT1F
Normal ductal cell	0	1.17797	0.911	0.253	0	SORBS2
Normal ductal cell	0	1.17042	0.615	0.048	0	BEX1
Normal ductal cell	0	1.15455	0.883	0.215	0	GATM
Normal ductal cell	0	1.13437	0.977	0.55	0	SERPING1
Normal ductal cell	0	1.10091	0.67	0.149	0	GMNN
Normal ductal cell	0	1.09917	0.801	0.13	0	CITED4
Normal ductal cell	0	1.05456	0.735	0.134	0	PPP1R1B
Normal ductal cell	0	1.04388	0.781	0.103	0	SCTR
Normal ductal cell	0	0.98032	0.949	0.425	0	ATP1B1
Normal ductal cell	0	0.965947	0.914	0.452	0	SERPINA1
Normal ductal cell	0	0.965401	0.982	0.74	0	PEBP1
Normal ductal cell	0	0.946211	0.597	0.147	0	MUC6
Normal ductal cell	0	0.936675	0.68	0.07	0	KCNJ15
Normal ductal cell	0	0.909067	0.887	0.387	0	PMEPA1
Normal ductal cell	0	0.904598	0.715	0.08	0	AKAP7
Normal ductal cell	0	0.875081	0.931	0.495	0	REG1A
Normal ductal cell	0	0.868954	0.952	0.451	0	C12orf75
Normal ductal cell	0	0.868863	0.777	0.129	0	KIF12
Normal ductal cell	0	0.845496	0.784	0.161	0	CLDN3
Normal ductal cell	0	0.824995	0.808	0.22	0	PPAP2C
Normal ductal cell	0	0.814147	0.386	0.073	0	CXCL6
Normal ductal cell	0	0.806631	0.685	0.14	0	HSD17B2
Normal ductal cell	0	0.798696	0.617	0.037	0	FAM150B
Normal ductal cell	0	0.794296	0.695	0.064	0	HOMER2
Normal ductal cell	0	0.78041	0.975	0.558	0	KRT18
Normal ductal cell	0	0.772986	0.992	0.617	0	KRT8
Normal ductal cell	0	0.77012	0.996	0.872	0	CD59
Normal ductal cell	0	0.766593	0.935	0.433	0	PERP
Normal ductal cell	0	0.763821	0.819	0.442	0	SOD2
Normal ductal cell	0	0.758552	0.647	0.062	0	UGT2A3
Normal ductal cell	0	0.757017	0.912	0.478	0	NGFRAP1
Normal ductal cell	0	0.754998	0.674	0.086	0	FGGY
Normal ductal cell	0	0.74878	0.964	0.414	0	EPCAM
Normal ductal cell	0	0.748187	0.866	0.294	0	SOD3
Normal ductal cell	0	0.736776	0.641	0.317	0	CCND1
Normal ductal cell	0	0.736275	0.842	0.267	0	AQP1
Normal ductal cell	0	0.734348	0.767	0.378	0	HES1
Normal ductal cell	0	0.726046	0.873	0.468	0	GTF2I
Normal ductal cell	0	0.722172	0.729	0.197	0	SOX9
Normal ductal cell	0	0.700708	0.83	0.347	0	C3
Normal ductal cell	0	0.700415	0.701	0.184	0	FBXO21
Normal ductal cell	0	0.694289	0.929	0.578	0	HMGN3
Normal ductal cell	0	0.687055	0.587	0.029	0	KCNJ16
Normal ductal cell	0	0.684825	0.701	0.227	0	RAMP1
Normal ductal cell	0	0.680239	0.521	0.023	0	SERPINA6
Normal ductal cell	0	0.670859	0.527	0.059	0	RP11-986E7.7
Normal ductal cell	0	0.670059	0.544	0.028	0	C6
Normal ductal cell	0	0.668884	0.609	0.051	0	C8orf47
Normal ductal cell	0	0.667105	0.631	0.154	0	CA2
Normal ductal cell	0	0.661603	0.564	0.038	0	DCDC2
Normal ductal cell	0	0.655951	0.711	0.134	0	FAM3B
Normal ductal cell	0	0.653522	0.658	0.166	0	TUSC3
Normal ductal cell	0	0.651943	0.671	0.138	0	BICC1
Normal ductal cell	0	0.649684	0.89	0.482	0	CYB5A
Normal ductal cell	0	0.648715	0.529	0.099	0	ADRA2A
Normal ductal cell	0	0.648119	0.762	0.343	0	ERRFI1
Normal ductal cell	0	0.639421	0.811	0.308	0	TESC
Normal ductal cell	0	0.631979	1	1	0	MT-CO3
Normal ductal cell	0	0.631467	0.649	0.147	0	FAIM
Normal ductal cell	0	0.631039	0.908	0.582	0	S100A13
Normal ductal cell	0	0.631005	0.636	0.109	0	RAB3IP
Normal ductal cell	0	0.6309	0.434	0.024	0	VTN
Normal ductal cell	0	0.630763	0.464	0.087	0	NTRK2
Normal ductal cell	0	0.61582	0.632	0.165	0	TCEA3
Normal ductal cell	0	0.607154	0.578	0.078	0	SCD5
Normal ductal cell	0	0.606679	0.77	0.274	0	ABCC3
Normal ductal cell	0	0.604436	0.581	0.177	0	ISYNA1
Normal ductal cell	0	0.600406	0.465	0.085	0	RP11-528G1.2
Normal ductal cell	0	0.600257	0.596	0.132	0	HHEX
Normal ductal cell	0	0.598687	0.98	0.831	0	CIRBP
Normal ductal cell	0	0.597101	0.824	0.397	0	TACSTD2
Normal ductal cell	0	0.593727	0.535	0.111	0	SLC37A4
Normal ductal cell	0	0.587185	0.492	0.032	0	PROX1
Normal ductal cell	0	0.584124	0.794	0.343	0	GYPC
Normal ductal cell	0	0.578266	0.836	0.372	0	TSTD1
Normal ductal cell	0	0.573742	0.641	0.202	0	RHOBTB3
Normal ductal cell	0	0.561576	0.817	0.446	0	MPC2
Normal ductal cell	0	0.561325	0.931	0.648	0	APP
Normal ductal cell	0	0.561011	0.848	0.426	0	ID2
Normal ductal cell	0	0.560973	0.917	0.502	0	ELF3
Normal ductal cell	0	0.560037	0.343	0.063	0	TFPI2
Normal ductal cell	0	0.557448	0.662	0.216	0	COMTD1
Normal ductal cell	0	0.556788	0.525	0.069	0	FLRT2
Normal ductal cell	0	0.553221	0.675	0.221	0	PBX1
Normal ductal cell	0	0.55216	0.51	0.027	0	PKHD1
Normal ductal cell	0	0.546823	0.579	0.11	0	GLIS3
Normal ductal cell	0	0.541873	0.676	0.182	0	CXADR
Normal ductal cell	0	0.541793	0.503	0.08	0	ITIH5
Normal ductal cell	0	0.533581	0.39	0.017	0	LINC00671
Normal ductal cell	0	0.532966	0.515	0.07	0	PHGDH
Normal ductal cell	0	0.531861	0.982	0.845	0	BTG1
Normal ductal cell	0	0.530692	0.714	0.325	0	SAT2
Normal ductal cell	0	0.52912	0.383	0.029	0	CA4
Normal ductal cell	0	0.527437	0.478	0.077	0	GGT1
Normal ductal cell	0	0.526341	0.949	0.754	0	TPM1
Normal ductal cell	0	0.52627	0.675	0.265	0	ZBTB20
Normal ductal cell	0	0.526111	0.814	0.517	0	CD44
Normal ductal cell	0	0.526061	0.959	0.647	0	MT1E
Normal ductal cell	0	0.524719	0.707	0.195	0	DMKN
Normal ductal cell	0	0.523304	0.969	0.867	0	TMEM59
Normal ductal cell	0	0.518616	1	0.999	0	MT-CO1
Normal ductal cell	0	0.518424	0.998	0.923	0	PPDPF
Normal ductal cell	0	0.512287	0.647	0.21	0	ANXA3
Normal ductal cell	0	0.512266	0.907	0.626	0	ARL6IP1
Normal ductal cell	0	0.510387	0.401	0.019	0	AC013275.2
Normal ductal cell	0	0.509588	0.869	0.532	0	PRDX2
Normal ductal cell	0	0.50848	0.501	0.064	0	HNF1B
Normal ductal cell	0	0.507982	0.659	0.296	0	AHCYL1
Normal ductal cell	0	0.507837	0.681	0.294	0	CDC42EP1
Normal ductal cell	0	0.504042	0.525	0.171	0	CFB
Normal ductal cell	7.89e-308	0.534989	0.345	0.105	1.76e-303	UBD
Normal ductal cell	2.2e-271	0.56996	0.596	0.282	4.91e-267	PIGR
Normal ductal cell	1.9e-236	0.69091	0.611	0.338	4.24e-232	WDR74
Normal ductal cell	1.03e-119	0.630261	0.455	0.264	2.3e-115	CCL2
Normal ductal cell	4.34e-117	0.755694	0.815	0.711	9.71e-113	IFI6
B cell	0	1.91787	0.941	0.066	0	MS4A1
B cell	0	1.84844	0.929	0.085	0	CD79A
B cell	0	1.58369	0.932	0.22	0	LTB
B cell	0	1.54082	0.853	0.115	0	CD79B
B cell	0	1.53029	0.953	0.248	0	CD37
B cell	0	1.41869	0.988	0.428	0	CD52
B cell	0	1.41748	0.791	0.044	0	VPREB3
B cell	0	1.39243	0.941	0.238	0	PTPRCAP
B cell	0	1.37752	0.885	0.295	0	CORO1A
B cell	0	1.34876	0.435	0.04	0	TCL1A
B cell	0	1.21186	1	0.95	0	CD74
B cell	0	1.15862	0.947	0.365	0	LAPTM5
B cell	0	1.13107	0.923	0.436	0	CXCR4
B cell	0	1.12023	1	0.811	0	HLA-DRA
B cell	0	1.11722	0.767	0.226	0	LIMD2
B cell	0	1.09007	0.724	0.381	0	SMIM14
B cell	0	1.01014	0.821	0.248	0	CD53
B cell	0	0.963445	0.67	0.094	0	IRF8
B cell	0	0.959958	1	1	0	RPL21
B cell	0	0.95534	0.895	0.27	0	HLA-DQA1
B cell	0	0.945761	0.993	0.564	0	HLA-DPB1
B cell	0	0.936787	0.65	0.224	0	UCP2
B cell	0	0.9185	0.774	0.224	0	RAC2
B cell	0	0.910369	1	1	0	RPS27
B cell	0	0.90601	0.932	0.4	0	HLA-DQB1
B cell	0	0.883659	0.969	0.596	0	ARHGDIB
B cell	0	0.864257	1	0.972	0	RPSA
B cell	0	0.856462	1	0.999	0	RPS29
B cell	0	0.855667	0.603	0.046	0	BANK1
B cell	0	0.853744	1	0.999	0	RPS2
B cell	0	0.847327	0.974	0.732	0	RPSAP58
B cell	0	0.83868	0.993	0.568	0	HLA-DPA1
B cell	0	0.822045	0.998	0.913	0	EEF1B2
B cell	0	0.79705	0.527	0.018	0	FCRLA
B cell	0	0.787144	1	0.999	0	RPS6
B cell	0	0.777673	0.333	0.023	0	RP5-887A10.1
B cell	0	0.776889	0.634	0.133	0	NCF1
B cell	0	0.776381	1	0.999	0	RPL23A
B cell	0	0.7576	1	0.999	0	RPL3
B cell	0	0.739918	0.532	0.024	0	CD19
B cell	0	0.731515	0.251	0.015	0	AL928768.3
B cell	0	0.726924	1	0.999	0	RPS27A
B cell	0	0.718535	0.997	0.88	0	RPL17
B cell	0	0.71577	0.993	0.708	0	HLA-DRB1
B cell	0	0.715238	1	0.992	0	RPL10A
B cell	0	0.696621	1	1	0	RPS23
B cell	0	0.695496	1	0.993	0	RPS5
B cell	0	0.695151	0.667	0.226	0	HLA-DMB
B cell	0	0.693195	1	1	0	RPS18
B cell	0	0.691664	1	1	0	RPL13A
B cell	0	0.686127	0.996	0.905	0	PABPC1
B cell	0	0.682469	0.577	0.118	0	RCSD1
B cell	0	0.677448	0.541	0.1	0	RHOH
B cell	0	0.676271	1	0.982	0	RPS10
B cell	0	0.668436	1	1	0	RPL18A
B cell	0	0.664729	0.998	0.948	0	EEF2
B cell	0	0.659622	1	1	0	RPLP2
B cell	0	0.659236	0.502	0.084	0	CD27
B cell	0	0.658515	1	1	0	RPS3
B cell	0	0.658066	0.425	0.021	0	CD22
B cell	0	0.656166	0.478	0.059	0	POU2F2
B cell	0	0.654995	0.575	0.106	0	LY86
B cell	0	0.648326	0.604	0.153	0	CD48
B cell	0	0.639583	0.627	0.257	0	STK17A
B cell	0	0.638743	1	1	0	RPS8
B cell	0	0.637227	1	0.998	0	RPS7
B cell	0	0.626333	1	0.999	0	RPS20
B cell	0	0.625699	1	1	0	RPL27A
B cell	0	0.625332	1	0.985	0	RPL4
B cell	0	0.62119	0.659	0.363	0	ISG20
B cell	0	0.62044	0.439	0.031	0	POU2AF1
B cell	0	0.611826	1	1	0	RPS25
B cell	0	0.604904	0.661	0.248	0	GPSM3
B cell	0	0.604647	1	1	0	RPL32
B cell	0	0.603691	1	0.999	0	RPL30
B cell	0	0.601421	0.976	0.845	0	BTG1
B cell	0	0.595241	1	1	0	RPS14
B cell	0	0.593224	1	0.997	0	RPL7
B cell	0	0.588587	0.769	0.412	0	HLA-DMA
B cell	0	0.587511	1	1	0	RPL41
B cell	0	0.585578	1	1	0	RPS15A
B cell	0	0.584048	0.455	0.036	0	HLA-DOB
B cell	0	0.58376	0.374	0.1	0	HLA-DQA2
B cell	0	0.583085	1	1	0	RPL34
B cell	0	0.582656	1	1	0	RPL15
B cell	0	0.578273	1	1	0	RPL11
B cell	0	0.575905	1	1	0	EEF1A1
B cell	0	0.575552	1	1	0	RPS12
B cell	0	0.574484	1	1	0	RPL39
B cell	0	0.572953	0.445	0.144	0	EIF1AY
B cell	0	0.572555	0.693	0.271	0	LSP1
B cell	0	0.57099	0.444	0.016	0	BLK
B cell	0	0.570833	0.314	0.057	0	LRMP
B cell	0	0.568114	1	0.994	0	RPS21
B cell	0	0.566631	0.461	0.079	0	2020-03-01
B cell	0	0.566369	0.546	0.163	0	EVI2B
B cell	0	0.560317	0.63	0.219	0	PTPRC
B cell	0	0.560021	0.54	0.258	0	SMARCB1
B cell	0	0.55669	0.38	0.064	0	BCAS4
B cell	0	0.556197	1	0.999	0	RPS13
B cell	0	0.555879	1	0.999	0	RPL26
B cell	0	0.552341	1	0.993	0	RPL6
B cell	0	0.551706	1	0.999	0	RPS3A
B cell	0	0.550698	1	0.999	0	RPS4X
B cell	0	0.549408	0.513	0.204	0	LCP1
B cell	0	0.546312	1	1	0	RPL19
B cell	0	0.543539	0.536	0.178	0	TNFAIP8
B cell	0	0.542248	1	1	0	RPL8
B cell	0	0.538694	1	1	0	RPS28
B cell	0	0.536548	1	1	0	RPL10
B cell	0	0.532328	0.432	0.068	0	HVCN1
B cell	0	0.53033	0.457	0.16	0	DCK
B cell	0	0.527044	1	0.994	0	RPL5
B cell	0	0.525953	1	0.999	0	RPL18
B cell	0	0.519574	0.654	0.314	0	MEF2C
B cell	0	0.51677	1	0.999	0	RPL9
B cell	0	0.516706	0.481	0.18	0	PTPN6
B cell	0	0.515743	0.44	0.148	0	RNASE6
B cell	0	0.514846	1	0.996	0	RPL27
B cell	0	0.513441	1	0.996	0	GNB2L1
B cell	0	0.51339	0.299	0.059	0	EAF2
B cell	0	0.507988	1	0.975	0	OAZ1
B cell	3.33e-307	0.500076	0.782	0.571	7.44e-303	EIF3L
B cell	1.28e-303	0.585245	0.718	0.38	2.85e-299	RPS4Y1
B cell	6.37e-301	0.509857	1	0.981	1.42e-296	HNRNPA1
B cell	8.76e-279	0.639211	0.516	0.27	1.96e-274	PARP1
B cell	1.1e-267	0.541649	0.697	0.432	2.46e-263	COTL1
B cell	1.57e-251	0.613667	0.385	0.152	3.52e-247	BASP1
B cell	4.95e-204	0.714983	0.894	0.776	1.11e-199	HMGN1
B cell	1.6e-146	0.547228	0.965	0.879	3.57e-142	ARPC2
B cell	7.24e-139	0.78097	0.868	0.755	1.62e-134	HMGN2
B cell	6.15e-101	0.541124	0.254	0.12	1.38e-96	PTTG1
B cell	5.7e-36	0.517825	0.989	0.972	1.27e-31	HMGB1
B cell	3.54e-32	0.957977	0.42	0.365	7.92e-28	HIST1H4C
B cell	1.14e-30	0.942073	0.485	0.466	2.54e-26	HMGB2
B cell	1.13e-06	0.612843	0.732	0.742	0.0253534	H2AFZ
Acinar	0	5.04074	0.997	0.376	0	CTRB2
Acinar	0	5.00317	0.99	0.293	0	PRSS1
Acinar	0	4.55692	0.914	0.165	0	CELA3A
Acinar	0	4.52215	0.901	0.177	0	REG1B
Acinar	0	4.40622	0.926	0.196	0	CTRB1
Acinar	0	4.33763	0.88	0.17	0	CLPS
Acinar	0	4.24439	0.931	0.182	0	CPB1
Acinar	0	4.20645	1	0.514	0	REG1A
Acinar	0	4.1402	0.781	0.158	0	REG3A
Acinar	0	3.99024	0.891	0.157	0	CPA1
Acinar	0	3.98612	0.943	0.147	0	PLA2G1B
Acinar	0	3.89375	0.933	0.182	0	CTRC
Acinar	0	3.68658	0.789	0.117	0	PNLIP
Acinar	0	3.65513	0.817	0.086	0	CELA3B
Acinar	0	3.55269	0.926	0.23	0	PRSS3
Acinar	0	3.38813	0.788	0.109	0	SYCN
Acinar	0	3.2364	0.928	0.088	0	CPA2
Acinar	0	3.13815	0.593	0.05	0	CELA2A
Acinar	0	3.0154	0.511	0.065	0	AMY2A
Acinar	0	2.95087	0.798	0.042	0	REG3G
Acinar	0	2.85351	0.855	0.067	0	CEL
Acinar	0	2.81802	0.804	0.106	0	GP2
Acinar	0	2.57682	1	0.749	0	SPINK1
Acinar	0	2.23875	0.855	0.052	0	PNLIPRP1
Acinar	0	2.10687	0.841	0.088	0	KLK1
Acinar	0	1.83168	0.976	0.244	0	GATM
Acinar	0	1.79399	0.489	0.018	0	CELA2B
Acinar	0	1.7913	0.915	0.219	0	MT1G
Acinar	0	1.53507	0.504	0.012	0	CTRL
Acinar	0	1.41459	0.708	0.023	0	CUZD1
Acinar	0	1.19952	0.787	0.124	0	LGALS2
Acinar	0	1.16293	0.713	0.071	0	GSTA1
Acinar	0	1.15932	0.923	0.306	0	RBP1
Acinar	0	0.884135	0.705	0.05	0	ERP27
Acinar	0	0.848979	0.593	0.007	0	GSTA2
Acinar	0	0.832563	0.574	0.02	0	PDIA2
Acinar	0	0.738357	0.54	0.004	0	SERPINI2
Acinar	0	0.717663	0.698	0.14	0	ANPEP
Acinar	0	0.699126	0.63	0.103	0	TMEM97
Acinar	0	0.691498	0.377	0.017	0	ALB
Acinar	0	0.633247	0.454	0.005	0	AQP8
Acinar	0	0.630683	0.672	0.148	0	GAMT
Acinar	0	0.629872	0.427	0.049	0	MT1H
Acinar	0	0.603451	0.559	0.079	0	RP11-986E7.7
Acinar	1.01e-299	0.563925	0.681	0.161	2.25e-295	FAM3B
Acinar	1.04e-288	1.28742	0.319	0.04	2.33e-284	AMY2B
Acinar	2.74e-270	1.03776	0.523	0.113	6.14e-266	UBD
Acinar	7.63e-261	0.841423	0.832	0.288	1.71e-256	MT1F
Acinar	8.04e-237	0.529506	0.628	0.163	1.8e-232	CITED4
Acinar	3.64e-223	1.91907	0.765	0.328	8.14e-219	OLFM4
Acinar	2.7e-203	0.647449	0.797	0.326	6.05e-199	PDCD4
Acinar	5.9e-178	0.582735	0.842	0.433	1.32e-173	XBP1
Acinar	4.76e-160	0.628583	0.883	0.5	1.06e-155	CYB5A
Acinar	7.94e-153	0.58322	0.574	0.187	1.78e-148	CFTR
Acinar	1.52e-144	0.668895	0.788	0.369	3.39e-140	C3
Acinar	2.09e-142	0.706603	0.688	0.286	4.68e-138	SORBS2
Acinar	1.09e-130	0.894004	0.784	0.46	2.43e-126	SOD2
Acinar	8.17e-125	0.576854	0.769	0.345	1.83e-120	RNASE1
Acinar	4.17e-119	1.01939	0.921	0.762	9.33e-115	IL32
Acinar	4.17e-104	0.52777	0.947	0.661	9.34e-100	MT1E
Acinar	1e-91	0.549821	0.997	0.991	2.25e-87	MT-ND3
Acinar	3.67e-91	0.690021	0.44	0.17	8.21e-87	FSTL3
Acinar	3.17e-86	0.732645	0.871	0.649	7.09e-82	MT1X
Acinar	1.78e-79	0.541045	0.292	0.088	3.98e-75	CXCL6
Acinar	5.18e-39	0.647036	0.739	0.558	1.16e-34	MMP7
Acinar	1.96e-30	0.708107	0.567	0.409	4.38e-26	SOX4
Acinar	1.1e-09	0.551533	0.917	0.934	2.45e-05	SAT1
Plasma	0	5.60481	0.954	0.408	0	IGLL5
Plasma	0	4.77923	0.952	0.208	0	IGJ
Plasma	0	3.25754	0.958	0.066	0	MZB1
Plasma	0	2.54918	0.971	0.434	0	XBP1
Plasma	0	2.28954	0.922	0.066	0	DERL3
Plasma	0	2.17921	0.95	0.237	0	FKBP11
Plasma	0	1.52811	0.91	0.126	0	CD79A
Plasma	0	1.45637	0.788	0.076	0	PIM2
Plasma	0	1.34716	0.668	0.022	0	JSRP1
Plasma	0	0.983144	0.735	0.035	0	FAM46C
Plasma	0	0.969127	0.7	0.044	0	CD38
Plasma	0	0.943512	0.708	0.102	0	CD27
Plasma	0	0.918877	0.693	0.011	0	FCRL5
Plasma	0	0.918645	0.582	0.014	0	TNFRSF17
Plasma	0	0.831733	0.687	0.047	0	POU2AF1
Plasma	0	0.735063	0.294	0.023	0	KIAA0125
Plasma	0	0.706235	0.397	0.008	0	RP11-731F5.2
Plasma	0	0.693024	0.586	0.055	0	SPAG4
Plasma	0	0.656339	0.489	0.023	0	RP11-16E12.2
Plasma	0	0.593531	0.557	0.032	0	MEI1
Plasma	0	0.567807	0.529	0.025	0	SLAMF7
Plasma	0	0.518442	0.437	0.033	0	ZBP1
Plasma	1.28e-297	0.509568	0.477	0.062	2.85e-293	TXNDC5
Plasma	1.12e-292	1.6129	0.908	0.352	2.52e-288	SEC11C
Plasma	1.02e-290	2.44485	0.998	0.912	2.29e-286	SSR4
Plasma	9.44e-288	0.534364	0.494	0.069	2.11e-283	PDK1
Plasma	7.81e-282	1.45873	0.901	0.318	1.75e-277	ITM2C
Plasma	1.03e-263	1.96861	0.979	0.587	2.31e-259	HERPUD1
Plasma	1.93e-254	1.25928	0.899	0.365	4.32e-250	SPCS3
Plasma	1.8e-235	1.27765	0.878	0.33	4.03e-231	BTG2
Plasma	1.37e-225	1.13443	0.912	0.374	3.06e-221	ISG20
Plasma	2.32e-224	1.43086	0.882	0.415	5.2e-220	PRDX4
Plasma	2.48e-223	0.841186	0.775	0.232	5.54e-219	CRELD2
Plasma	5.03e-215	1.2601	0.954	0.686	1.12e-210	FKBP2
Plasma	6.92e-201	1.02954	0.966	0.731	1.55e-196	SPCS2
Plasma	4.94e-200	1.13689	0.998	0.922	1.1e-195	CYBA
Plasma	9.47e-194	0.970207	0.828	0.33	2.12e-189	SDF2L1
Plasma	7.09e-190	1.04026	0.939	0.568	1.59e-185	SSR3
Plasma	4.67e-180	1.13769	0.985	0.801	1.04e-175	HSP90B1
Plasma	1.3e-179	0.746653	0.716	0.232	2.9e-175	TXNDC15
Plasma	3.17e-177	0.830977	0.721	0.238	7.1e-173	DNAJB9
Plasma	1.84e-176	0.639887	0.649	0.183	4.12e-172	KLF13
Plasma	6.22e-176	0.732614	0.676	0.204	1.39e-171	CREB3L2
Plasma	1.29e-175	0.704585	0.59	0.151	2.89e-171	ST6GAL1
Plasma	5.39e-163	0.86352	0.83	0.392	1.21e-158	LMAN1
Plasma	3.61e-160	0.542192	0.55	0.141	8.08e-156	TXNDC11
Plasma	7.08e-156	0.723568	0.731	0.271	1.58e-151	PPAPDC1B
Plasma	1.21e-155	0.936853	0.931	0.612	2.7e-151	SELK
Plasma	2.75e-148	0.550272	0.658	0.209	6.16e-144	SEL1L
Plasma	3.68e-148	0.873933	0.771	0.352	8.23e-144	ERLEC1
Plasma	1.28e-147	0.897192	0.92	0.748	2.86e-143	SPCS1
Plasma	1.36e-139	0.550395	0.651	0.211	3.05e-135	SEL1L3
Plasma	1.76e-139	0.533184	0.515	0.135	3.93e-135	TPST2
Plasma	1.14e-134	0.789799	0.752	0.325	2.56e-130	NUCB2
Plasma	3.55e-130	0.779788	0.962	0.84	7.94e-126	SEC61B
Plasma	5.37e-127	0.50695	0.607	0.19	1.2e-122	ICAM3
Plasma	2.65e-119	0.681908	0.737	0.301	5.94e-115	SDC1
Plasma	3.87e-118	0.61043	0.676	0.268	8.66e-114	UBE2J1
Plasma	4.7e-117	0.834444	0.788	0.414	1.05e-112	MANF
Plasma	5.23e-113	0.826516	0.788	0.357	1.17e-108	RGS1
Plasma	2.97e-110	0.771938	0.87	0.556	6.64e-106	VIMP
Plasma	9.04e-99	0.532902	0.515	0.174	2.02e-94	CPEB4
Plasma	1.26e-93	0.624533	0.8	0.465	2.83e-89	RPN2
Plasma	3.6e-93	0.663506	0.975	0.892	8.05e-89	SUB1
Plasma	1.18e-90	0.607433	0.899	0.748	2.64e-86	RABAC1
Plasma	6.72e-90	0.791101	0.807	0.569	1.5e-85	C19orf10
Plasma	9.74e-85	0.602919	0.929	0.782	2.18e-80	SERP1
Plasma	3.94e-84	0.566268	0.87	0.665	8.81e-80	COPE
Plasma	6.62e-82	0.530954	0.998	0.987	1.48e-77	HLA-C
Plasma	6.58e-81	0.503967	0.7	0.357	1.47e-76	HM13
Plasma	2.15e-80	0.553701	0.968	0.895	4.8e-76	TMEM258
Plasma	8.01e-72	0.60882	0.679	0.344	1.79e-67	GLRX
Plasma	8.84e-70	0.565605	0.809	0.511	1.98e-65	RRBP1
Plasma	2.96e-69	0.502048	0.813	0.544	6.61e-65	TRAM1
Plasma	1.02e-66	0.500857	0.803	0.542	2.27e-62	LMAN2
Plasma	2.85e-64	0.694199	0.645	0.35	6.37e-60	H1FX
Plasma	1.88e-61	0.544292	0.95	0.861	4.21e-57	PPIB
Plasma	2.19e-54	0.50292	0.878	0.752	4.9e-50	KRTCAP2
Plasma	1.3e-53	0.700652	0.912	0.771	2.91e-49	TSC22D3
Plasma	4.73e-52	0.611374	0.845	0.606	1.06e-47	HSPA5
Plasma	1.01e-37	0.528766	0.582	0.324	2.25e-33	HIST1H1C
Plasma	4.09e-23	0.87333	0.261	0.117	9.16e-19	HBB
Endocrine	0	3.75263	0.941	0.131	0	TTR
Endocrine	0	3.48263	1	0.161	0	PCSK1N
Endocrine	0	3.00674	0.525	0.039	0	IAPP
Endocrine	0	2.35082	0.977	0.1	0	SCG5
Endocrine	0	2.30847	0.924	0.018	0	CHGA
Endocrine	0	1.78595	0.842	0.015	0	CHGB
Endocrine	0	1.7548	0.833	0.012	0	SLC30A8
Endocrine	0	1.669	0.935	0.022	0	SCGN
Endocrine	0	1.63688	0.894	0.09	0	ERO1LB
Endocrine	0	1.55238	0.88	0.005	0	NEUROD1
Endocrine	0	1.43626	0.801	0.011	0	MIR7-3HG
Endocrine	0	1.43092	0.903	0.076	0	BEX1
Endocrine	0	1.36876	0.466	0.013	0	DLK1
Endocrine	0	1.36244	0.853	0.005	0	SCG3
Endocrine	0	1.2581	0.783	0.008	0	GAD2
Endocrine	0	1.22542	0.845	0.005	0	NKX2-2
Endocrine	0	1.22058	0.639	0.007	0	FAM159B
Endocrine	0	1.21444	0.809	0.012	0	ABCC8
Endocrine	0	1.11642	0.663	0.027	0	STMN2
Endocrine	0	1.09375	0.76	0.013	0	PTPRN
Endocrine	0	1.05353	0.795	0.003	0	PCSK2
Endocrine	0	0.995798	0.589	0.026	0	SCG2
Endocrine	0	0.97903	0.601	0.008	0	G6PC2
Endocrine	0	0.895435	0.71	0.063	0	UCHL1
Endocrine	0	0.881093	0.56	0.032	0	ASB9
Endocrine	0	0.87634	0.566	0.057	0	SCGB2A1
Endocrine	0	0.858104	0.416	0.004	0	CRYBA2
Endocrine	0	0.841627	0.645	0.006	0	PCSK1
Endocrine	0	0.834526	0.757	0.092	0	BEX2
Endocrine	0	0.830581	0.636	0.007	0	PAX6
Endocrine	0	0.793794	0.698	0.016	0	SYT7
Endocrine	0	0.765137	0.598	0.005	0	DHRS2
Endocrine	0	0.754025	0.677	0.09	0	FAM105A
Endocrine	0	0.731827	0.689	0.03	0	SNAP25
Endocrine	0	0.728808	0.534	0.003	0	GJD2
Endocrine	0	0.728671	0.513	0.009	0	PCP4
Endocrine	0	0.688328	0.669	0.041	0	KIAA1324
Endocrine	0	0.681746	0.431	0.007	0	PPP1R1A
Endocrine	0	0.679261	0.528	0.002	0	LINC00948
Endocrine	0	0.654061	0.264	0.011	0	LY6H
Endocrine	0	0.653512	0.51	0.004	0	ADCYAP1
Endocrine	0	0.640343	0.584	0.021	0	EEF1A2
Endocrine	0	0.639691	0.463	0.016	0	HEPACAM2
Endocrine	0	0.638532	0.551	0.003	0	ELAVL4
Endocrine	0	0.616876	0.449	0.021	0	EDN3
Endocrine	0	0.609469	0.575	0.029	0	APLP1
Endocrine	0	0.6067	0.633	0.048	0	MLXIPL
Endocrine	0	0.604543	0.478	0.003	0	LINC00643
Endocrine	0	0.602438	0.543	0.004	0	INSM1
Endocrine	0	0.587044	0.469	0.02	0	NPTX2
Endocrine	0	0.536421	0.475	0.003	0	KCNK16
Endocrine	0	0.529194	0.519	0.038	0	PCLO
Endocrine	0	0.522962	0.56	0.043	0	NOVA1
Endocrine	4.33e-290	2.46337	0.587	0.077	9.69e-286	RBP4
Endocrine	2.72e-250	1.47579	0.982	0.313	6.09e-246	CPE
Endocrine	1.69e-248	0.567851	0.619	0.091	3.79e-244	SYT13
Endocrine	3.46e-238	0.536661	0.563	0.078	7.74e-234	DNAJC12
Endocrine	8.77e-237	0.588867	0.642	0.102	1.96e-232	RIC3
Endocrine	1.5e-235	0.61333	0.446	0.05	3.35e-231	PEG10
Endocrine	4.47e-227	0.732714	0.68	0.123	1e-222	QPCT
Endocrine	1.01e-221	0.77738	0.701	0.129	2.25e-217	RASD1
Endocrine	2.52e-218	0.530253	0.51	0.071	5.64e-214	PFKFB2
Endocrine	8.63e-211	1.03315	0.821	0.217	1.93e-206	MEIS2
Endocrine	3.03e-209	0.924215	0.724	0.166	6.78e-205	HADH
Endocrine	4.08e-202	1.57562	0.721	0.173	9.12e-198	MEG3
Endocrine	3.7e-193	0.603917	0.581	0.102	8.28e-189	NLRP1
Endocrine	1.95e-191	0.668699	0.663	0.137	4.37e-187	PARVB
Endocrine	4.85e-188	0.706499	0.771	0.19	1.08e-183	PFN2
Endocrine	5.27e-188	1.01964	0.924	0.302	1.18e-183	FXYD2
Endocrine	8.37e-181	0.555261	0.457	0.068	1.87e-176	KIAA1244
Endocrine	1.09e-175	1.63301	0.994	0.81	2.45e-171	GNAS
Endocrine	2.54e-169	0.722249	0.71	0.179	5.68e-165	RP11-304L19.5
Endocrine	6.45e-142	0.778674	0.798	0.271	1.44e-137	PAM
Endocrine	2.7e-138	0.535078	0.628	0.153	6.03e-134	ALCAM
Endocrine	2.09e-136	4.72292	0.994	0.805	4.68e-132	INS
Endocrine	1.46e-134	0.5246	0.683	0.177	3.26e-130	SEZ6L2
Endocrine	4.18e-131	0.700213	0.812	0.279	9.35e-127	TPD52
Endocrine	9.36e-118	4.6417	0.54	0.135	2.09e-113	SST
Endocrine	2.43e-115	0.997809	0.812	0.354	5.44e-111	SEC11C
Endocrine	9.55e-113	0.638866	0.707	0.225	2.14e-108	RHOBTB3
Endocrine	4.83e-108	0.52126	0.645	0.192	1.08e-103	TUSC3
Endocrine	6.04e-103	0.580642	0.475	0.118	1.35e-98	PEMT
Endocrine	3.76e-90	0.511171	1	1	8.41e-86	MT-CO3
Endocrine	7.81e-90	0.654344	0.56	0.176	1.75e-85	QDPR
Endocrine	5.95e-87	0.513583	0.88	0.385	1.33e-82	NPDC1
Endocrine	1.91e-85	0.633776	0.669	0.233	4.26e-81	DSP
Endocrine	7.08e-84	0.574501	0.812	0.376	1.58e-79	IDS
Endocrine	2.09e-81	0.506072	0.654	0.238	4.68e-77	BEX4
Endocrine	3.16e-62	0.542521	0.889	0.579	7.07e-58	VAMP2
Endocrine	1.3e-58	0.5434	0.889	0.502	2.92e-54	NGFRAP1
Endocrine	1.18e-54	0.54911	0.575	0.244	2.64e-50	CKB
Endocrine	1.01e-49	0.501897	0.979	0.839	2.27e-45	CIRBP
Endocrine	7.55e-48	0.506364	0.645	0.298	1.69e-43	ALDH1A1
Endocrine	1.88e-37	1.07572	0.648	0.326	4.22e-33	TFF3
Endocrine	7.04e-36	1.18488	0.29	0.094	1.57e-31	IGF2
Endocrine	3.1e-21	4.6981	0.358	0.19	6.94e-17	PPY
Endocrine	8.22e-21	0.673629	0.452	0.241	1.84e-16	CITED2
Endocrine	1.4e-10	0.724009	0.352	0.22	3.14e-06	TM4SF4

## Sheet: Table S4
Supplymentary Table 4. Gene markers for each sub-cluster of macrophage.
Cluster	P-value	avg logFC	pct.1	pct.2	P-value adjust	Markergene
cluster 0	8.33e-196	0.624167	0.996	0.948	1.45e-191	HLA-DPB1
cluster 0	7.06e-168	0.527799	1	0.998	1.23e-163	CD74
cluster 0	2.96e-159	0.572562	0.997	0.958	5.16e-155	HLA-DPA1
cluster 0	9.32e-137	0.52216	0.999	0.995	1.63e-132	HLA-DRA
cluster 0	3.05e-134	0.559776	0.996	0.976	5.32e-130	HLA-DRB1
cluster 0	4.52e-130	0.569841	0.973	0.873	7.88e-126	HLA-DQB1
cluster 0	1.37e-121	0.526387	0.897	0.68	2.38e-117	MS4A6A
cluster 0	3.38e-105	0.546588	0.829	0.596	5.89e-101	HERPUD1
cluster 0	3.62e-101	0.612843	0.897	0.763	6.31e-97	RGS1
cluster 0	3.62e-84	0.550294	0.915	0.781	6.31e-80	HLA-DQA1
cluster 0	2.24e-59	0.531981	0.787	0.624	3.91e-55	C1QB
cluster 1	7.86e-273	1.27131	0.997	0.943	1.37e-268	CSTB
cluster 1	3.2e-227	1.30122	0.634	0.182	5.58e-223	MARCO
cluster 1	9.57e-213	1.95058	0.915	0.774	1.67e-208	SPP1
cluster 1	2.34e-208	0.590064	1	0.997	4.08e-204	S100A6
cluster 1	5.45e-191	1.49932	0.699	0.299	9.5e-187	NUPR1
cluster 1	4.92e-189	0.691191	0.997	0.975	8.58e-185	S100A10
cluster 1	3.83e-186	0.993296	0.922	0.754	6.67e-182	MIF
cluster 1	5.98e-179	0.591725	0.985	0.938	1.04e-174	ALDOA
cluster 1	2.86e-176	0.720195	1	1	4.98e-172	FTL
cluster 1	2.64e-173	0.936592	0.598	0.202	4.6e-169	ADM
cluster 1	2.34e-149	0.868954	0.873	0.59	4.08e-145	CTSL
cluster 1	8.19e-141	0.732138	0.985	0.907	1.43e-136	CTSD
cluster 1	2.09e-138	0.639844	0.98	0.907	3.65e-134	GLUL
cluster 1	1.66e-136	0.524475	0.544	0.196	2.9e-132	ERO1L
cluster 1	8.86e-135	1.12893	0.463	0.134	1.54e-130	CXCL3
cluster 1	1.66e-134	1.1841	0.6	0.241	2.89e-130	IL8
cluster 1	5.22e-128	0.509622	0.999	0.996	9.1e-124	VIM
cluster 1	2.79e-119	0.67511	1	1	4.86e-115	FTH1
cluster 1	8.52e-119	0.553402	0.498	0.174	1.49e-114	SDC2
cluster 1	5.53e-117	0.550132	0.838	0.525	9.63e-113	SLC11A1
cluster 1	1.98e-112	0.767301	0.433	0.134	3.45e-108	IL1RN
cluster 1	1.19e-111	0.634888	0.924	0.803	2.07e-107	LDHA
cluster 1	4.5e-105	0.588017	1	0.998	7.84e-101	GAPDH
cluster 1	4.72e-101	0.628163	0.836	0.531	8.23e-97	C15orf48
cluster 1	3.81e-99	0.53514	0.704	0.374	6.64e-95	BCL2A1
cluster 1	1.02e-95	0.90018	0.728	0.438	1.77e-91	FN1
cluster 1	4.44e-94	0.859824	0.637	0.338	7.75e-90	CCL3
cluster 1	1.04e-90	0.883311	0.457	0.184	1.81e-86	CXCL2
cluster 1	7.76e-84	0.546818	0.532	0.251	1.35e-79	GCHFR
cluster 1	6.03e-70	0.778486	0.837	0.707	1.05e-65	IFI6
cluster 1	2.78e-68	0.852096	0.974	0.899	4.84e-64	TIMP1
cluster 1	1.52e-66	0.526665	0.805	0.613	2.64e-62	LY6E
cluster 1	4.51e-60	0.529494	0.665	0.438	7.86e-56	FBP1
cluster 1	1.39e-57	0.518649	0.849	0.719	2.42e-53	JUN
cluster 1	2.21e-56	0.755812	0.708	0.524	3.85e-52	PLIN2
cluster 1	8.78e-54	1.05266	0.476	0.273	1.53e-49	RNASE1
cluster 1	2.36e-53	0.872542	0.288	0.108	4.12e-49	CCL20
cluster 1	1.02e-47	0.726902	0.727	0.578	1.79e-43	ISG15
cluster 1	1.44e-47	0.573171	0.64	0.46	2.51e-43	PLD3
cluster 1	3.17e-44	0.705808	0.418	0.224	5.53e-40	RETN
cluster 1	8.31e-43	0.540421	0.846	0.738	1.45e-38	NFKBIA
cluster 1	1.84e-36	1.1095	0.491	0.329	3.21e-32	CCL2
cluster 1	2.05e-28	0.645192	0.684	0.555	3.58e-24	IFI27
cluster 1	3.51e-18	0.562454	0.941	0.935	6.12e-14	MT2A
cluster 1	3.65e-13	0.675247	0.606	0.538	6.35e-09	MT1X
cluster 1	8.58e-12	0.507666	0.491	0.414	1.5e-07	MMP7
cluster 2	7.33e-242	1.69419	0.559	0.07	1.28e-237	S100A12
cluster 2	1.35e-197	2.25687	0.994	0.696	2.35e-193	S100A9
cluster 2	5.83e-156	2.33034	0.93	0.522	1.02e-151	S100A8
cluster 2	1.54e-153	0.822176	0.342	0.034	2.68e-149	APOBEC3A
cluster 2	6.33e-134	1.12368	0.698	0.239	1.1e-129	FCN1
cluster 2	4.94e-130	1.11445	0.783	0.336	8.61e-126	VCAN
cluster 2	1.8e-108	0.887433	0.838	0.451	3.13e-104	SLC2A3
cluster 2	7.63e-103	0.518306	0.46	0.112	1.33e-98	CD300E
cluster 2	5.64e-100	0.643837	1	0.989	9.83e-96	SRGN
cluster 2	4.66e-96	0.622446	0.986	0.954	8.13e-92	CTSS
cluster 2	6.02e-96	0.95369	0.998	0.908	1.05e-91	TIMP1
cluster 2	1.12e-85	0.690327	0.967	0.836	1.94e-81	CEBPB
cluster 2	9.43e-73	0.598816	0.789	0.458	1.64e-68	FPR1
cluster 2	7.43e-69	0.739704	0.851	0.614	1.29e-64	SOD2
cluster 2	4.44e-67	1.02653	0.826	0.651	7.74e-63	PLAUR
cluster 2	6.31e-60	0.534092	0.934	0.848	1.1e-55	GSTO1
cluster 2	5.48e-59	0.552043	0.749	0.421	9.55e-55	BCL2A1
cluster 2	9.87e-52	0.532904	0.66	0.367	1.72e-47	SOCS3
cluster 2	1.12e-50	0.549049	0.743	0.468	1.96e-46	NAMPT
cluster 2	1.45e-40	0.500313	0.727	0.532	2.53e-36	HIF1A
cluster 2	1.46e-39	1.13361	0.584	0.344	2.55e-35	CCL2
cluster 2	6.59e-32	0.883966	0.437	0.238	1.15e-27	SDS
cluster 2	4.15e-31	0.612859	0.34	0.145	7.23e-27	IL1B
cluster 2	3.97e-26	0.82998	0.75	0.652	6.93e-22	CTSL
cluster 2	1.62e-18	0.740245	0.346	0.195	2.82e-14	G0S2
cluster 2	7.35e-10	0.542571	0.439	0.32	1.28e-05	IL8
cluster 3	0	1.67842	0.922	0.089	0	AMY2A
cluster 3	0	1.2325	0.88	0.062	0	CELA2A
cluster 3	2.59e-301	1.79609	0.965	0.14	4.51e-297	PNLIP
cluster 3	7.28e-296	1.67457	0.95	0.134	1.27e-291	SYCN
cluster 3	9.71e-291	1.06857	0.795	0.076	1.69e-286	CEL
cluster 3	6.6e-284	1.26196	0.841	0.095	1.15e-279	CELA3B
cluster 3	3.17e-277	1.91534	0.996	0.185	5.52e-273	CPA1
cluster 3	4.15e-266	2.09592	0.988	0.195	7.23e-262	CLPS
cluster 3	8.64e-245	1.67629	0.984	0.21	1.51e-240	CTRC
cluster 3	2.44e-240	2.02225	0.992	0.238	4.26e-236	CTRB1
cluster 3	2.64e-239	1.06547	0.826	0.112	4.6e-235	GP2
cluster 3	2.58e-232	1.76068	0.973	0.224	4.5e-228	CPB1
cluster 3	2.68e-221	1.35488	0.891	0.162	4.67e-217	PLA2G1B
cluster 3	2.68e-220	1.61422	0.961	0.214	4.68e-216	CELA3A
cluster 3	1.09e-211	2.37899	1	0.32	1.91e-207	PRSS1
cluster 3	2.64e-175	0.607106	0.461	0.036	4.6e-171	AMY2B
cluster 3	1.68e-162	0.55946	0.516	0.053	2.93e-158	KLK1
cluster 3	3.97e-162	0.730815	0.682	0.105	6.92e-158	CPA2
cluster 3	2.48e-147	0.804486	0.74	0.145	4.32e-143	PRSS3
cluster 3	4.31e-144	0.516118	0.508	0.059	7.52e-140	PNLIPRP1
cluster 3	1.41e-117	1.15097	0.984	0.431	2.47e-113	CTRB2
cluster 3	8.95e-96	0.768311	0.876	0.322	1.56e-91	FXYD2
cluster 3	5.9e-88	1.07451	1	0.749	1.03e-83	INS
cluster 3	5.83e-73	0.88662	0.779	0.332	1.02e-68	GPR34
cluster 3	1.06e-65	0.811431	1	0.971	1.86e-61	HLA-DPB1
cluster 3	8.53e-57	0.654313	1	0.977	1.49e-52	HLA-DPA1
cluster 3	1.11e-55	0.527292	0.702	0.286	1.93e-51	CLU
cluster 3	2.16e-52	0.573315	0.938	0.6	3.76e-48	SPINK1
cluster 3	1.81e-49	1.14412	0.5	0.168	3.16e-45	HLA-DRB5
cluster 3	3.57e-48	0.505575	1	0.98	6.22e-44	RPS10
cluster 3	2.39e-37	0.557104	0.915	0.705	4.17e-33	HERPUD1
cluster 3	3.69e-31	0.547176	0.973	0.824	6.44e-27	RGS1
cluster 3	4.05e-29	0.711133	0.419	0.151	7.05e-25	FCGBP
cluster 3	8.29e-23	1.02463	0.357	0.147	1.45e-18	CCL3L1
cluster 3	7.86e-16	0.578012	0.364	0.175	1.37e-11	SEPP1
cluster 3	5.57e-07	0.631316	0.527	0.409	0.00970486	CCL3
cluster 4	0	1.62555	0.91	0.073	0	KIAA0101
cluster 4	0	1.47034	0.792	0.04	0	UBE2C
cluster 4	0	1.3716	0.837	0.025	0	TOP2A
cluster 4	0	1.3352	0.788	0.033	0	CENPF
cluster 4	0	1.14648	0.78	0.021	0	MKI67
cluster 4	0	1.07137	0.694	0.033	0	TYMS
cluster 4	0	1.05897	0.792	0.037	0	NUSAP1
cluster 4	0	0.964937	0.702	0.031	0	CDK1
cluster 4	0	0.952936	0.722	0.025	0	BIRC5
cluster 4	0	0.887278	0.706	0.043	0	TK1
cluster 4	0	0.822768	0.665	0.021	0	AURKB
cluster 4	0	0.789752	0.653	0.026	0	CDKN3
cluster 4	0	0.739587	0.531	0.016	0	RRM2
cluster 4	0	0.726549	0.535	0.008	0	ASPM
cluster 4	0	0.700519	0.522	0.016	0	CDC20
cluster 4	0	0.696187	0.547	0.02	0	CCNB2
cluster 4	0	0.69174	0.665	0.022	0	PRC1
cluster 4	0	0.669738	0.604	0.007	0	GTSE1
cluster 4	0	0.637562	0.596	0.011	0	TPX2
cluster 4	0	0.627533	0.502	0.01	0	HMMR
cluster 4	0	0.515011	0.445	0.007	0	SPC25
cluster 4	0	0.508082	0.469	0.009	0	CCNA2
cluster 4	0	0.502514	0.49	0.01	0	NUF2
cluster 4	4.71e-294	0.627875	0.624	0.034	8.21e-290	MAD2L1
cluster 4	3.71e-253	0.627265	0.629	0.045	6.46e-249	ZWINT
cluster 4	4.59e-248	0.602203	0.551	0.032	8e-244	CENPM
cluster 4	1.34e-247	1.22458	0.808	0.099	2.34e-243	PTTG1
cluster 4	1.24e-240	0.730035	0.502	0.026	2.16e-236	CCNB1
cluster 4	3.32e-218	0.528084	0.445	0.022	5.79e-214	CENPE
cluster 4	4.13e-210	1.21942	0.902	0.174	7.2e-206	CKS1B
cluster 4	5.25e-209	0.741504	0.665	0.07	9.14e-205	H2AFX
cluster 4	1.79e-206	0.573724	0.457	0.026	3.12e-202	CLSPN
cluster 4	1.24e-193	1.00788	0.837	0.153	2.17e-189	SMC4
cluster 4	1.94e-191	1.98487	1	0.352	3.39e-187	STMN1
cluster 4	6.22e-183	0.565415	0.551	0.051	1.08e-178	RAD51AP1
cluster 4	3.62e-174	0.557781	0.584	0.063	6.31e-170	KIF20B
cluster 4	7.69e-170	0.636255	0.686	0.097	1.34e-165	LMNB1
cluster 4	1.27e-166	0.566042	0.567	0.062	2.22e-162	GGH
cluster 4	8.3e-150	0.707086	0.653	0.101	1.45e-145	HMGB3
cluster 4	9.88e-150	1.76022	1	0.644	1.72e-145	HMGB2
cluster 4	1.26e-149	0.614105	0.69	0.114	2.2e-145	CENPW
cluster 4	4.59e-147	1.63826	1	0.696	8e-143	H2AFZ
cluster 4	1.47e-140	1.2514	1	0.94	2.56e-136	HMGB1
cluster 4	5.66e-136	0.623416	0.612	0.098	9.87e-132	SMC2
cluster 4	5.71e-135	0.580832	0.633	0.104	9.95e-131	DTYMK
cluster 4	5.26e-133	1.44507	0.992	0.798	9.16e-129	HMGN2
cluster 4	7.94e-129	1.38277	1	0.878	1.38e-124	TUBA1B
cluster 4	1.05e-126	1.46729	0.988	0.693	1.83e-122	TUBB
cluster 4	1.15e-126	1.86512	0.747	0.196	2.01e-122	HIST1H4C
cluster 4	2.31e-124	1.0899	0.833	0.25	4.03e-120	CKS2
cluster 4	2.05e-118	0.640539	0.694	0.148	3.57e-114	SKA2
cluster 4	6.61e-118	1.05731	0.976	0.533	1.15e-113	H2AFV
cluster 4	3.14e-115	0.87631	0.698	0.163	5.48e-111	KPNA2
cluster 4	4.41e-112	1.06529	0.98	0.538	7.69e-108	NUCKS1
cluster 4	1.36e-111	0.535296	0.543	0.089	2.36e-107	UBE2S
cluster 4	4.02e-108	0.746655	1	1	7e-104	PTMA
cluster 4	1.42e-104	0.625908	0.706	0.175	2.47e-100	TMPO
cluster 4	2.78e-95	0.669513	0.731	0.21	4.85e-91	ANP32E
cluster 4	3.61e-93	0.8823	0.939	0.554	6.3e-89	DEK
cluster 4	3.92e-82	0.87401	0.62	0.176	6.83e-78	PCNA
cluster 4	4.2e-76	0.515727	0.576	0.147	7.32e-72	FAM111A
cluster 4	4.68e-70	0.668003	0.939	0.574	8.17e-66	ANP32B
cluster 4	2.22e-67	0.555291	0.71	0.25	3.87e-63	DNMT1
cluster 4	1.2e-66	0.655467	0.959	0.752	2.1e-62	RAN
cluster 4	1.53e-65	0.878706	0.804	0.387	2.67e-61	DUT
cluster 4	1.16e-64	0.644668	0.91	0.52	2.02e-60	MZT2B
cluster 4	2.93e-64	0.611325	0.714	0.283	5.12e-60	RPA3
cluster 4	6.99e-64	0.749927	0.873	0.511	1.22e-59	RANBP1
cluster 4	7.32e-63	0.523408	0.71	0.267	1.28e-58	DDX39A
cluster 4	5.71e-61	0.609589	0.841	0.435	9.95e-57	LSM4
cluster 4	9.25e-61	0.550543	0.706	0.278	1.61e-56	RAD21
cluster 4	1.68e-58	0.684942	0.702	0.292	2.92e-54	TUBB4B
cluster 4	1.11e-54	0.567139	0.829	0.415	1.93e-50	MZT2A
cluster 4	7.7e-54	0.512559	0.984	0.906	1.34e-49	HNRNPA2B1
cluster 4	1.14e-49	0.594077	0.551	0.183	1.99e-45	PKIB
cluster 4	2.8e-49	0.515624	0.992	0.963	4.89e-45	HNRNPA1
cluster 4	2.03e-48	0.532352	0.833	0.481	3.54e-44	LSM5
cluster 4	2.85e-48	0.615033	0.335	0.073	4.97e-44	CD1C
cluster 4	3.05e-47	0.56905	0.71	0.34	5.31e-43	IDH2
cluster 4	1.36e-44	0.620263	0.718	0.348	2.37e-40	TUBA1C
cluster 4	4.2e-41	0.755572	0.886	0.664	7.32e-37	ARL6IP1
cluster 4	4.53e-41	0.500237	0.943	0.758	7.9e-37	SNRPG
cluster 4	1.09e-39	0.784819	0.371	0.103	1.9e-35	S100B
cluster 4	1.49e-38	0.568886	0.898	0.618	2.6e-34	HN1
cluster 4	3.54e-36	0.53212	0.955	0.726	6.17e-32	YWHAH
cluster 4	2.45e-31	0.697482	0.539	0.232	4.26e-27	PLAC8
cluster 4	2.24e-23	0.700562	0.388	0.154	3.9e-19	FCGBP
cluster 4	1.59e-21	0.608137	0.265	0.087	2.78e-17	FCER1A
